# Supplementary material for: APOGEE 2: multi-layer machine-learning model for the interpretable prediction of mitochondrial missense variants
Source: Nat Commun. 2023 Aug 19;14:5058. doi: 10.1038/s41467-023-40797-7 (PMC10439926; doi:10.1038/s41467-023-40797-7)
Supplement: Supplementary file 8 — Supplementary Data 5 [file 41467_2023_40797_MOESM8_ESM.xlsx]

## Sheet: Legend
MitImpact_id	ID of the variant in MitImpact
gene	Name of the gene
Uniprot_id	Uniprot ID
genomic_position	Position of the nucleotide in the mitochondral genome
NUC_ref	Wild-type nucleotide
NUC_alt	Variant nucleotide
Codon_substitution	Codon substitution
AA_pos	Position in the protein sequence
AA_ref	Wild-type amino acid
AA_alt	Variant amino acid
APOGEE 2	APOGEE pathogenicity score of the variant
category	APOGEE pathogenicity category
training	If the variant is present in the training dataset as known pathogenic variant or known benign variant they are flagged respectively with P and N

## Sheet: Supplementary Table 5
MitImpact id	Gene Symbol	Uniprot id	Genomic position	nt ref	nt alt	Codon substitution	aa pos	aa ref	aa alt	APOGEE 2	posterior pathogenicity probability	category	Training set?
MI.20343	MT-ND5	P03915	12848	C	T	gCa/gTa	171	A	V	0.904711	0.989577	Likely-pathogenic	P
MI.20860	MT-ND5	P03915	13094	T	C	gTt/gCt	253	V	A	0.904715	0.989577	Likely-pathogenic	P
MI.15248	MT-ND3	P03897	10191	T	C	Tcc/Ccc	45	S	P	0.88501	0.98525	Likely-pathogenic	P
MI.20753	MT-ND5	P03915	13042	G	A	Gcc/Acc	236	A	T	0.893732	0.987269	Likely-pathogenic	P
MI.15385	MT-ND3	P03897	10254	G	A	Gat/Aat	66	D	N	0.92486	0.993175	Pathogenic	P
MI.23738	MT-ND6	P03923	14459	G	A	gCg/gTg	72	A	V	0.925253	0.993238	Pathogenic	P
MI.20763	MT-ND5	P03915	13046	T	C	aTa/aCa	237	M	T	0.940337	0.995417	Pathogenic	P
MI.23799	MT-ND6	P03923	14487	T	C	Atg/Gtg	63	M	V	0.945377	0.996054	Pathogenic	P
MI.10110	MT-CYB	P00156	15579	A	G	tAc/tGc	278	Y	C	0.92177	0.992675	Pathogenic	P
MI.10180	MT-CYB	P00156	15615	G	A	gGc/gAc	290	G	D	0.97374	0.998812	Pathogenic	P
MI.18470	MT-ND4	P03905	11778	G	A	cGc/cAc	340	R	H	0.926042	0.993362	Pathogenic	P
MI.23786	MT-ND6	P03923	14482	C	A	atG/atT	64	M	I	0.968813	0.998434	Pathogenic	P
MI.20854	MT-ND5	P03915	13091	T	C	aTa/aCa	252	M	T	0.938033	0.995111	Pathogenic	P
MI.23790	MT-ND6	P03923	14484	T	C	Atg/Gtg	64	M	V	0.897187	0.988023	Likely-pathogenic	P
MI.21768	MT-ND5	P03915	13513	G	A	Gac/Aac	393	D	N	0.917725	0.991992	Pathogenic	P
MI.21770	MT-ND5	P03915	13514	A	G	gAc/gGc	393	D	G	0.963451	0.997973	Pathogenic	P
MI.24026	MT-ND6	P03923	14596	A	T	atT/atA	26	I	M	0.863324	0.979465	Likely-pathogenic	P
MI.9284	MT-CYB	P00156	15197	T	C	Tcc/Ccc	151	S	P	0.910802	0.990749	Pathogenic	P
MI.15172	MT-ND3	P03897	10158	T	C	Tcc/Ccc	34	S	P	0.844139	0.973355	Likely-pathogenic	P
MI.23787	MT-ND6	P03923	14482	C	G	atG/atC	64	M	I	0.968813	0.998434	Pathogenic	P
MI.10491	MT-CYB	P00156	15762	G	A	gGa/gAa	339	G	E	0.948425	0.996418	Pathogenic	P
MI.20773	MT-ND5	P03915	13051	G	A	Ggc/Agc	239	G	S	0.917691	0.991986	Pathogenic	P
MI.5365	MT-CO2	P00403	7671	T	A	aTa/aAa	29	M	K	0.942437	0.995688	Pathogenic	P
MI.17738	MT-ND4	P03905	11430	C	G	cCc/cGc	224	P	R	0.810745	0.960178	Likely-pathogenic
MI.8536	MT-CYB	P00156	14846	G	A	Ggc/Agc	34	G	S	0.894599	0.987461	Likely-pathogenic	P
MI.6049	MT-CO2	P00403	7989	T	C	cTc/cCc	135	L	P	0.890192	0.98647	Likely-pathogenic	P
MI.11032	MT-ND1	P03886	3437	G	A	gGg/gAg	44	G	E	0.889982	0.986421	Likely-pathogenic
MI.17622	MT-ND4	P03905	11375	A	C	Aag/Cag	206	K	Q	0.933419	0.994469	Pathogenic	P
MI.23816	MT-ND6	P03923	14498	T	C	tAt/tGt	59	Y	C	0.963507	0.997978	Pathogenic	P
MI.9383	MT-CYB	P00156	15243	G	A	gGa/gAa	166	G	E	0.950708	0.996679	Pathogenic	P
MI.7872	MT-CO3	P00414	9789	T	C	Tca/Cca	195	S	P	0.83684	0.970764	Likely-pathogenic	P
MI.7354	MT-CO3	P00414	9544	G	A	gGa/gAa	113	G	E	0.811398	0.960469	Likely-pathogenic	P
MI.16101	MT-ND4L	P03901	10663	T	C	gTc/gCc	65	V	A	0.822445	0.965189	Likely-pathogenic	P
MI.20173	MT-ND5	P03915	12770	A	G	gAg/gGg	145	E	G	0.92906	0.993827	Pathogenic	P
MI.20030	MT-ND5	P03915	12706	T	C	Ttc/Ctc	124	F	L	0.899086	0.988426	Likely-pathogenic	P
MI.14380	MT-ND2	P03891	5244	G	A	Ggc/Agc	259	G	S	0.946238	0.996159	Pathogenic	P
MI.20760	MT-ND5	P03915	13045	A	C	Ata/Cta	237	M	L	0.904907	0.989615	Likely-pathogenic	P
MI.22231	MT-ND5	P03915	13730	G	A	gGa/gAa	465	G	E	0.958917	0.997545	Pathogenic	P
MI.4126	MT-CO1	P00395	6955	G	A	gGt/gAt	351	G	D	0.875823	0.982937	Likely-pathogenic	P
MI.81	MT-ATP6	P00846	8561	C	T	cCc/cTc	12	P	L	0.843453	0.973118	Likely-pathogenic	P
MI.8544	MT-CYB	P00156	14849	T	C	Tca/Cca	35	S	P	0.870562	0.981522	Likely-pathogenic	P
MI.5176	MT-CO2	P00403	7587	T	C	aTg/aCg	1	M	T	0.875037	0.98273	Likely-pathogenic	P
MI.15259	MT-ND3	P03897	10197	G	A	Gcc/Acc	47	A	T	0.843686	0.973199	Likely-pathogenic	P
MI.20189	MT-ND5	P03915	12778	G	C	Gga/Cga	148	G	R	0.926321	0.993406	Pathogenic	P
MI.18467	MT-ND4	P03905	11777	C	A	Cgc/Agc	340	R	S	0.893048	0.987117	Likely-pathogenic	P
MI.21487	MT-ND5	P03915	13379	A	C	cAc/cCc	348	H	P	0.954333	0.997076	Pathogenic	P
MI.23697	MT-ND6	P03923	14441	T	C	tAt/tGt	78	Y	C	0.900798	0.988783	Likely-pathogenic	P
MI.15846	MT-ND4L	P03901	10543	A	G	cAc/cGc	25	H	R	0.890238	0.98648	Likely-pathogenic	P
MI.20840	MT-ND5	P03915	13084	A	T	Agc/Tgc	250	S	C	0.883202	0.98481	Likely-pathogenic	P
MI.13567	MT-ND2	P03891	4852	T	A	cTg/cAg	128	L	Q	0.879946	0.983999	Likely-pathogenic	P
MI.23813	MT-ND6	P03923	14495	A	G	tTa/tCa	60	L	S	0.930438	0.994034	Pathogenic	P
MI.11964	MT-ND1	P03886	3890	G	A	cGa/cAa	195	R	Q	0.930881	0.9941	Pathogenic	P
MI.23726	MT-ND6	P03923	14453	G	A	gCt/gTt	74	A	V	0.841812	0.972546	Likely-pathogenic	P
MI.17360	MT-ND4	P03905	11250	T	C	cTa/cCa	164	L	P	0.940579	0.995449	Pathogenic	P
MI.1789	MT-ATP8	P03928	8528	T	C	Tga/Cga	55	W	R	0.84196	0.972597	Likely-pathogenic	P
MI.10904	MT-ND1	P03886	3376	G	A	Gaa/Aaa	24	E	K	0.935268	0.994731	Pathogenic	P
MI.5810	MT-CO2	P00403	7877	A	C	Aaa/Caa	98	K	Q	0.833392	0.969486	Likely-pathogenic	P
MI.10364	MT-CYB	P00156	15699	G	C	cGc/cCc	318	R	P	0.899929	0.988603	Likely-pathogenic	P
MI.17818	MT-ND4	P03905	11470	A	C	aaA/aaC	237	K	N	0.871582	0.981802	Likely-pathogenic	P
MI.23694	MT-ND6	P03923	14439	G	A	Cct/Tct	79	P	S	0.93149	0.99419	Pathogenic	P
MI.2779	MT-CO1	P00395	6328	C	T	tCc/tTc	142	S	F	0.900192	0.988658	Likely-pathogenic	P
MI.9065	MT-CYB	P00156	15092	G	A	Ggc/Agc	116	G	S	0.89389	0.987304	Likely-pathogenic	P
MI.17284	MT-ND4	P03905	11213	T	G	Tac/Gac	152	Y	D	0.882642	0.984672	Likely-pathogenic
MI.23750	MT-ND6	P03923	14465	G	A	aCt/aTt	70	T	I	0.665302	0.849101	VUS
MI.21763	MT-ND5	P03915	13511	A	T	aAa/aTa	392	K	M	0.958003	0.997455	Pathogenic	P
MI.24035	MT-ND6	P03923	14600	G	A	cCt/cTt	25	P	L	0.920581	0.992477	Pathogenic	P
MI.4	MT-ATP6	P00846	8528	T	C	aTg/aCg	1	M	T	0.759827	0.932598	Likely-pathogenic	P
MI.23971	MT-ND6	P03923	14568	C	T	Ggt/Agt	36	G	S	0.834105	0.969753	Likely-pathogenic	P
MI.6770	MT-CO3	P00414	9267	G	C	Gcc/Ccc	21	A	P	0.818419	0.963515	Likely-pathogenic	P
MI.3622	MT-CO1	P00395	6721	T	C	aTg/aCg	273	M	T	0.833571	0.969553	Likely-pathogenic	P
MI.3198	MT-CO1	P00395	6526	T	C	aTa/aCa	208	M	T	0.549973	0.670755	VUS
MI.19986	MT-ND5	P03915	12686	T	A	tTc/tAc	117	F	Y	0.903342	0.989303	Likely-pathogenic	P
MI.11080	MT-ND1	P03886	3460	G	A	Gcc/Acc	52	A	T	0.869393	0.981199	Likely-pathogenic	P
MI.79	MT-ATP6	P00846	8561	C	G	cCc/cGc	12	P	R	0.863263	0.979447	Likely-pathogenic	P
MI.8572	MT-CYB	P00156	14864	T	C	Tgc/Cgc	40	C	R	0.847217	0.974402	Likely-pathogenic	P
MI.11568	MT-ND1	P03886	3697	G	A	Ggc/Agc	131	G	S	0.931721	0.994223	Pathogenic	P
MI.11164	MT-ND1	P03886	3502	T	C	Tct/Cct	66	S	P	0.824024	0.965832	Likely-pathogenic
MI.11638	MT-ND1	P03886	3733	G	A	Gaa/Aaa	143	E	K	0.980845	0.999281	Pathogenic	P
MI.3243	MT-CO1	P00395	6547	T	C	cTc/cCc	215	L	P	0.773556	0.941039	Likely-pathogenic	P
MI.995	MT-ATP6	P00846	8993	T	G	cTg/cGg	156	L	R	0.973931	0.998826	Pathogenic	P
MI.11902	MT-ND1	P03886	3861	A	C	tgA/tgC	185	W	C	0.83551	0.970275	Likely-pathogenic
MI.1384	MT-ATP6	P00846	9176	T	C	cTa/cCa	217	L	P	0.969107	0.998457	Pathogenic	P
MI.20199	MT-ND5	P03915	12782	T	G	aTt/aGt	149	I	S	0.887664	0.985882	Likely-pathogenic	P
MI.997	MT-ATP6	P00846	8993	T	C	cTg/cCg	156	L	P	0.973287	0.998779	Pathogenic	P
MI.4705	MT-CO1	P00395	7222	A	G	tAc/tGc	440	Y	C	0.601589	0.761948	VUS
MI.1385	MT-ATP6	P00846	9176	T	G	cTa/cGa	217	L	R	0.957153	0.997369	Pathogenic	P
MI.13131	MT-ND2	P03891	4648	T	C	tTc/tCc	60	F	S	0.882879	0.984731	Likely-pathogenic	P
MI.12542	MT-ND1	P03886	4163	T	C	aTa/aCa	286	M	T	0.873255	0.982255	Likely-pathogenic	P
MI.1859	MT-ATP8	P03928	8561	C	G	Cca/Gca	66	P	A	0.832492	0.969146	Likely-pathogenic	P
MI.3064	MT-CO1	P00395	6459	T	C	Tga/Cga	186	W	R	0.825157	0.966288	Likely-pathogenic	P
MI.12496	MT-ND1	P03886	4142	G	T	cGa/cTa	279	R	L	0.923645	0.992981	Pathogenic	P
MI.15263	MT-ND3	P03897	10198	C	T	gCc/gTc	47	A	V	0.700694	0.88611	VUS
MI.1858	MT-ATP8	P03928	8561	C	T	Cca/Tca	66	P	S	0.837505	0.971006	Likely-pathogenic	P
MI.456	MT-ATP6	P00846	8741	T	G	cTa/cGa	72	L	R	0.882611	0.984665	Likely-pathogenic	P
MI.11443	MT-ND1	P03886	3635	G	A	aGc/aAc	110	S	N	0.901427	0.988913	Likely-pathogenic	P
MI.15941	MT-ND4L	P03901	10591	T	G	tTc/tGc	41	F	C	0.919586	0.99231	Pathogenic	P
MI.12497	MT-ND1	P03886	4142	G	A	cGa/cAa	279	R	Q	0.971572	0.998651	Pathogenic	P
MI.1401	MT-ATP6	P00846	9185	T	C	cTc/cCc	220	L	P	0.904566	0.989548	Likely-pathogenic	P
MI.1085	MT-ATP6	P00846	9035	T	C	cTc/cCc	170	L	P	0.977459	0.999069	Pathogenic	P
MI.11503	MT-ND1	P03886	3667	T	G	Tga/Gga	121	W	G	0.919431	0.992284	Pathogenic	P
MI.97	MT-ATP6	P00846	8570	T	C	cTa/cCa	15	L	P	0.769236	0.938468	Likely-pathogenic
MI.24118	MT-ND6	P03923	14639	A	G	tTa/tCa	12	L	S	0.617541	0.78639	VUS
MI.18670	MT-ND4	P03905	11874	C	A	aCt/aAt	372	T	N	0.817114	0.962961	Likely-pathogenic	P
MI.16915	MT-ND4	P03905	11042	T	C	Tac/Cac	95	Y	H	0.839551	0.971744	Likely-pathogenic	P
MI.3924	MT-CO1	P00395	6860	A	C	aaA/aaC	319	K	N	0.797381	0.953886	Likely-pathogenic	P
MI.3350	MT-CO1	P00395	6597	C	A	Caa/Aaa	232	Q	K	0.832421	0.969119	Likely-pathogenic	P
MI.15119	MT-ND3	P03897	10134	C	A	Caa/Aaa	26	Q	K	0.752286	0.927615	Likely-pathogenic	P
MI.1413	MT-ATP6	P00846	9191	T	C	cTg/cCg	222	L	P	0.91367	0.991275	Pathogenic	P
MI.664	MT-ATP6	P00846	8839	G	C	Gcc/Ccc	105	A	P	0.934394	0.994608	Pathogenic	P
MI.13098	MT-ND2	P03891	4633	C	G	gCt/gGt	55	A	G	0.806479	0.958237	Likely-pathogenic	P
MI.11574	MT-ND1	P03886	3700	G	A	Gca/Aca	132	A	T	0.813209	0.96127	Likely-pathogenic	P
MI.11124	MT-ND1	P03886	3481	G	A	Gag/Aag	59	E	K	0.893383	0.987191	Likely-pathogenic	P
MI.9206	MT-CYB	P00156	15158	A	G	Ata/Gta	138	M	V	0.773233	0.940849	Likely-pathogenic	P
MI.689	MT-ATP6	P00846	8851	T	C	Tga/Cga	109	W	R	0.867436	0.98065	Likely-pathogenic	P
MI.1079	MT-ATP6	P00846	9032	T	C	cTa/cCa	169	L	P	0.940913	0.995493	Pathogenic	P
MI.12046	MT-ND1	P03886	3928	G	C	Gtc/Ctc	208	V	L	0.673268	0.858098	VUS
MI.11194	MT-ND1	P03886	3515	T	C	cTc/cCc	70	L	P	0.555858	0.682058	VUS
MI.946	MT-ATP6	P00846	8969	G	A	aGc/aAc	148	S	N	0.837553	0.971024	Likely-pathogenic	P
MI.1340	MT-ATP6	P00846	9155	A	G	cAa/cGa	210	Q	R	0.869336	0.981183	Likely-pathogenic	P
MI.7760	MT-CO3	P00414	9738	G	T	Gcc/Tcc	178	A	S	0.641091	0.819235	VUS	P
MI.11637	MT-ND1	P03886	3733	G	C	Gaa/Caa	143	E	Q	0.930201	0.993999	Pathogenic	P
MI.12110	MT-ND1	P03886	3958	G	A	Ggc/Agc	218	G	S	0.838936	0.971523	Likely-pathogenic	P
MI.19862	MT-ND5	P03915	12631	T	A	Tcc/Acc	99	S	T	0.711278	0.895756	VUS	P
MI.12113	MT-ND1	P03886	3959	G	A	gGc/gAc	218	G	D	0.921173	0.992576	Pathogenic	P
MI.7590	MT-CO3	P00414	9660	A	C	Ata/Cta	152	M	L	0.738059	0.917503	Likely-pathogenic	P
MI.827	MT-ATP6	P00846	8914	C	T	Cca/Tca	130	P	S	0.655298	0.837227	VUS
MI.1293	MT-ATP6	P00846	9134	A	G	gAa/gGa	203	E	G	0.823577	0.965651	Likely-pathogenic	P
MI.989	MT-ATP6	P00846	8989	G	C	Gcc/Ccc	155	A	P	0.895476	0.987652	Likely-pathogenic	P
MI.11548	MT-ND1	P03886	3688	G	A	Gcc/Acc	128	A	T	0.884677	0.985169	Likely-pathogenic	P
MI.5536	MT-CO2	P00403	7750	C	A	atC/atA	55	I	M	0.0700357	0.00148535	Likely-benign
MI.11269	MT-ND1	P03886	3551	C	T	gCt/gTt	82	A	V	0.80101	0.955657	Likely-pathogenic	P
MI.570	MT-ATP6	P00846	8794	C	G	Cac/Gac	90	H	D	0.519392	0.608657	VUS
MI.12561	MT-ND1	P03886	4171	C	A	Cta/Ata	289	L	M	0.804645	0.957384	Likely-pathogenic	P
MI.14851	MT-ND2	P03891	5460	G	T	Gcc/Tcc	331	A	S	0.679272	0.864616	VUS	P
MI.12457	MT-ND1	P03886	4123	A	T	Att/Ttt	273	I	F	0.749546	0.92574	Likely-pathogenic	P
MI.11846	MT-ND1	P03886	3833	T	A	cTg/cAg	176	L	Q	0.815186	0.962133	Likely-pathogenic	P
MI.12084	MT-ND1	P03886	3945	C	A	atC/atA	213	I	M	0.820332	0.964317	Likely-pathogenic	P
MI.573	MT-ATP6	P00846	8795	A	G	cAc/cGc	90	H	R	0.706651	0.891616	VUS	P
MI.774	MT-ATP6	P00846	8890	A	G	Aaa/Gaa	122	K	E	0.766067	0.936533	Likely-pathogenic	P
MI.11709	MT-ND1	P03886	3769	C	G	Cta/Gta	155	L	V	0.731953	0.912866	Likely-pathogenic	P
MI.11439	MT-ND1	P03886	3634	A	G	Agc/Ggc	110	S	G	0.782343	0.946033	Likely-pathogenic	P
MI.6418	MT-CO2	P00403	8165	G	C	Ggt/Cgt	194	G	R	0.855748	0.97717	Likely-pathogenic
MI.6200	MT-CO2	P00403	8058	A	G	gAc/gGc	158	D	G	0.744901	0.922484	Likely-pathogenic
MI.24027	MT-ND6	P03923	14596	A	C	atT/atG	26	I	M	0.863324	0.979465	Likely-pathogenic
MI.21702	MT-ND5	P03915	13481	G	A	gGa/gAa	382	G	E	0.933213	0.99444	Pathogenic
MI.20756	MT-ND5	P03915	13043	C	T	gCc/gTc	236	A	V	0.569279	0.706985	VUS	N
MI.6509	MT-CO2	P00403	8204	A	G	Atg/Gtg	207	M	V	0.752303	0.927626	Likely-pathogenic
MI.6311	MT-CO2	P00403	8111	C	T	Ccc/Tcc	176	P	S	0.728831	0.910424	Likely-pathogenic
MI.433	MT-ATP6	P00846	8730	A	C	tgA/tgC	68	W	C	0.677436	0.862646	VUS
MI.20802	MT-ND5	P03915	13064	T	G	gTc/gGc	243	V	G	0.833001	0.969338	Likely-pathogenic
MI.13808	MT-ND2	P03891	4968	T	G	Tga/Gga	167	W	G	0.594607	0.750688	VUS	N
MI.20191	MT-ND5	P03915	12779	G	A	gGa/gAa	148	G	E	0.869346	0.981186	Likely-pathogenic
MI.6185	MT-CO2	P00403	8051	T	C	Tca/Cca	156	S	P	0.648273	0.828498	VUS
MI.6241	MT-CO2	P00403	8076	C	A	gCt/gAt	164	A	D	0.576858	0.720527	VUS
MI.20214	MT-ND5	P03915	12788	C	G	tCc/tGc	151	S	C	0.815736	0.96237	Likely-pathogenic
MI.24050	MT-ND6	P03923	14607	G	A	Cct/Tct	23	P	S	0.857856	0.977823	Likely-pathogenic
MI.13124	MT-ND2	P03891	4645	A	G	tAt/tGt	59	Y	C	0.818325	0.963476	Likely-pathogenic
MI.6518	MT-CO2	P00403	8207	C	A	Ccc/Acc	208	P	T	0.73966	0.918689	Likely-pathogenic
MI.6041	MT-CO2	P00403	7985	C	G	Cga/Gga	134	R	G	0.453087	0.459957	VUS	N
MI.23692	MT-ND6	P03923	14438	G	C	cCt/cGt	79	P	R	0.882232	0.984571	Likely-pathogenic
MI.11095	MT-ND1	P03886	3468	A	C	aaA/aaC	54	K	N	0.67837	0.863651	VUS
MI.556	MT-ATP6	P00846	8786	T	C	cTc/cCc	87	L	P	0.839054	0.971566	Likely-pathogenic
MI.20171	MT-ND5	P03915	12769	G	A	Gag/Aag	145	E	K	0.867494	0.980666	Likely-pathogenic
MI.13823	MT-ND2	P03891	4975	G	A	gGa/gAa	169	G	E	0.585911	0.736185	VUS	N
MI.12059	MT-ND1	P03886	3935	G	A	gGc/gAc	210	G	D	0.904734	0.989581	Likely-pathogenic
MI.11959	MT-ND1	P03886	3887	A	T	aAc/aTc	194	N	I	0.777031	0.94305	Likely-pathogenic
MI.8127	MT-CO3	P00414	9902	C	A	caC/caA	232	H	Q	0.68537	0.871012	VUS
MI.6044	MT-CO2	P00403	7986	G	A	cGa/cAa	134	R	Q	0.51842	0.6066	VUS
MI.13748	MT-ND2	P03891	4939	T	G	cTc/cGc	157	L	R	0.69772	0.883287	VUS
MI.13559	MT-ND2	P03891	4848	G	C	Ggc/Cgc	127	G	R	0.710784	0.89532	VUS
MI.17828	MT-ND4	P03905	11475	G	A	gGc/gAc	239	G	D	0.606196	0.769191	VUS	N
MI.12029	MT-ND1	P03886	3920	C	T	tCc/tTc	205	S	F	0.829868	0.968143	Likely-pathogenic
MI.16162	MT-ND4L	P03901	10690	G	A	gGc/gAc	74	G	D	0.877649	0.983412	Likely-pathogenic
MI.11049	MT-ND1	P03886	3447	A	C	caA/caC	47	Q	H	0.823889	0.965777	Likely-pathogenic
MI.20783	MT-ND5	P03915	13055	C	G	cCc/cGc	240	P	R	0.606471	0.769619	VUS	N
MI.5436	MT-CO2	P00403	7701	T	C	cTg/cCg	39	L	P	0.781212	0.945407	Likely-pathogenic
MI.7292	MT-CO3	P00414	9514	A	C	cAc/cCc	103	H	P	0.513272	0.595614	VUS	N
MI.7278	MT-CO3	P00414	9508	T	C	tTt/tCt	101	F	S	0.65243	0.833703	VUS
MI.21800	MT-ND5	P03915	13525	G	A	Gaa/Aaa	397	E	K	0.784567	0.947248	Likely-pathogenic
MI.4151	MT-CO1	P00395	6967	G	A	gGc/gAc	355	G	D	0.791856	0.9511	Likely-pathogenic
MI.9328	MT-CYB	P00156	15216	G	A	gGg/gAg	157	G	E	0.794414	0.952404	Likely-pathogenic
MI.5577	MT-CO2	P00403	7769	G	A	Gaa/Aaa	62	E	K	0.743305	0.921342	Likely-pathogenic
MI.21713	MT-ND5	P03915	13487	C	T	cCt/cTt	384	P	L	0.860718	0.978693	Likely-pathogenic
MI.13841	MT-ND2	P03891	4984	A	G	cAa/cGa	172	Q	R	0.812404	0.960916	Likely-pathogenic
MI.7383	MT-CO3	P00414	9559	C	G	cCa/cGa	118	P	R	0.386181	0.307781	VUS	N
MI.1355	MT-ATP6	P00846	9161	A	G	tAc/tGc	212	Y	C	0.68916	0.874874	VUS
MI.16126	MT-ND4L	P03901	10674	T	C	Tgc/Cgc	69	C	R	0.822008	0.96501	Likely-pathogenic
MI.6441	MT-CO2	P00403	8174	T	G	Tct/Gct	197	S	A	0.487741	0.539399	VUS
MI.6103	MT-CO2	P00403	8013	T	G	gTa/gGa	143	V	G	0.525612	0.621717	VUS
MI.7778	MT-CO3	P00414	9747	T	C	Tac/Cac	181	Y	H	0.595902	0.752802	VUS
MI.20715	MT-ND5	P03915	13022	T	G	cTc/cGc	229	L	R	0.837188	0.970891	Likely-pathogenic
MI.20747	MT-ND5	P03915	13037	C	T	cCc/cTc	234	P	L	0.77036	0.939144	Likely-pathogenic
MI.1269	MT-ATP6	P00846	9122	T	C	cTg/cCg	199	L	P	0.884827	0.985206	Likely-pathogenic
MI.23741	MT-ND6	P03923	14460	C	G	Gcg/Ccg	72	A	P	0.638572	0.815903	VUS	N
MI.18412	MT-ND4	P03905	11752	C	G	aaC/aaG	331	N	K	0.545111	0.661253	VUS	N
MI.3257	MT-CO1	P00395	6553	C	A	aCc/aAc	217	T	N	0.697824	0.883387	VUS
MI.23120	MT-ND6	P03923	14160	G	A	Cgg/Tgg	172	R	W	0.811042	0.96031	Likely-pathogenic
MI.8871	MT-CYB	P00156	15002	G	T	Ggc/Tgc	86	G	C	0.699794	0.885261	VUS
MI.21427	MT-ND5	P03915	13354	T	C	Ttt/Ctt	340	F	L	0.824681	0.966097	Likely-pathogenic
MI.738	MT-ATP6	P00846	8873	G	A	gGc/gAc	116	G	D	0.748096	0.924735	Likely-pathogenic
MI.10955	MT-ND1	P03886	3400	C	A	Caa/Aaa	32	Q	K	0.815126	0.962107	Likely-pathogenic
MI.8581	MT-CYB	P00156	14868	T	A	cTg/cAg	41	L	Q	0.71655	0.900332	Likely-pathogenic
MI.20036	MT-ND5	P03915	12708	C	G	ttC/ttG	124	F	L	0.885804	0.985441	Likely-pathogenic
MI.18700	MT-ND4	P03905	11889	G	A	gGa/gAa	377	G	E	0.800387	0.955356	Likely-pathogenic
MI.7771	MT-CO3	P00414	9744	G	A	Gag/Aag	180	E	K	0.458329	0.472102	VUS	N
MI.13872	MT-ND2	P03891	4999	A	C	aAa/aCa	177	K	T	0.536518	0.644104	VUS	N
MI.13917	MT-ND2	P03891	5020	T	C	aTt/aCt	184	I	T	0.617197	0.785882	VUS
MI.20780	MT-ND5	P03915	13054	C	G	Ccc/Gcc	240	P	A	0.696065	0.881693	VUS
MI.16158	MT-ND4L	P03901	10689	G	A	Ggc/Agc	74	G	S	0.80508	0.957587	Likely-pathogenic
MI.18114	MT-ND4	P03905	11613	T	C	cTc/cCc	285	L	P	0.706663	0.891627	VUS
MI.9043	MT-CYB	P00156	15083	T	C	Tga/Cga	113	W	R	0.818115	0.963386	Likely-pathogenic
MI.5718	MT-CO2	P00403	7835	C	T	Ctt/Ttt	84	L	F	0.559313	0.688588	VUS
MI.16131	MT-ND4L	P03901	10676	C	G	tgC/tgG	69	C	W	0.660962	0.844029	VUS
MI.8989	MT-CYB	P00156	15056	T	C	Tac/Cac	104	Y	H	0.580558	0.726995	VUS
MI.8558	MT-CYB	P00156	14856	T	C	cTt/cCt	37	L	P	0.647972	0.828117	VUS
MI.2914	MT-CO1	P00395	6391	A	C	aAt/aCt	163	N	T	0.390643	0.317495	VUS	N
MI.5440	MT-CO2	P00403	7703	T	C	Tat/Cat	40	Y	H	0.69789	0.88345	VUS
MI.1403	MT-ATP6	P00846	9185	T	A	cTc/cAc	220	L	H	0.810282	0.95997	Likely-pathogenic
MI.21534	MT-ND5	P03915	13399	G	A	Gat/Aat	355	D	N	0.522272	0.614729	VUS
MI.691	MT-ATP6	P00846	8852	G	C	tGa/tCa	109	W	S	0.496797	0.559638	VUS	N
MI.13611	MT-ND2	P03891	4874	A	C	aaA/aaC	135	K	N	0.611631	0.777543	VUS
MI.13993	MT-ND2	P03891	5056	A	G	tAc/tGc	196	Y	C	0.662755	0.846138	VUS
MI.20037	MT-ND5	P03915	12708	C	A	ttC/ttA	124	F	L	0.885804	0.985441	Likely-pathogenic
MI.8176	MT-CO3	P00414	9924	T	C	Tga/Cga	240	W	R	0.653497	0.83502	VUS
MI.3742	MT-CO1	P00395	6775	A	G	cAt/cGt	291	H	R	0.673205	0.858028	VUS
MI.17646	MT-ND4	P03905	11387	T	C	Tac/Cac	210	Y	H	0.668335	0.852574	VUS
MI.2932	MT-CO1	P00395	6397	T	C	aTc/aCc	165	I	T	0.602362	0.763174	VUS
MI.20197	MT-ND5	P03915	12782	T	C	aTt/aCt	149	I	T	0.703354	0.888593	VUS
MI.3128	MT-CO1	P00395	6490	T	C	cTc/cCc	196	L	P	0.664791	0.848509	VUS
MI.8209	MT-CO3	P00414	9938	T	A	ttT/ttA	244	F	L	0.474454	0.509235	VUS
MI.17251	MT-ND4	P03905	11196	G	A	gGc/gAc	146	G	D	0.767618	0.937485	Likely-pathogenic
MI.12517	MT-ND1	P03886	4151	A	G	tAc/tGc	282	Y	C	0.841972	0.972602	Likely-pathogenic
MI.5261	MT-CO2	P00403	7626	C	T	tCc/tTc	14	S	F	0.628505	0.802157	VUS
MI.13659	MT-ND2	P03891	4896	T	C	Tac/Cac	143	Y	H	0.338791	0.21209	VUS	N
MI.6565	MT-CO2	P00403	8229	C	T	cCc/cTc	215	P	L	0.428716	0.403472	VUS
MI.17316	MT-ND4	P03905	11229	C	T	tCc/tTc	157	S	F	0.546036	0.663073	VUS	N
MI.4247	MT-CO1	P00395	7012	C	T	aCg/aTg	370	T	M	0.69055	0.876269	VUS
MI.20180	MT-ND5	P03915	12773	G	A	gGc/gAc	146	G	D	0.809157	0.959463	Likely-pathogenic
MI.918	MT-ATP6	P00846	8957	T	C	aTc/aCc	144	I	T	0.545096	0.661224	VUS
MI.2534	MT-CO1	P00395	6205	G	A	aGc/aAc	101	S	N	0.361145	0.255339	VUS	N
MI.12032	MT-ND1	P03886	3922	G	A	Gaa/Aaa	206	E	K	0.867688	0.980721	Likely-pathogenic
MI.807	MT-ATP6	P00846	8906	A	G	cAc/cGc	127	H	R	0.389315	0.314593	VUS	N
MI.1032	MT-ATP6	P00846	9011	C	T	gCt/gTt	162	A	V	0.339125	0.212709	VUS	N
MI.5299	MT-CO2	P00403	7643	C	T	Ctt/Ttt	20	L	F	0.541234	0.653572	VUS
MI.7917	MT-CO3	P00414	9810	G	A	Ggc/Agc	202	G	S	0.69218	0.877891	VUS
MI.18246	MT-ND4	P03905	11673	C	T	aCc/aTc	305	T	I	0.726335	0.908436	Likely-pathogenic
MI.9232	MT-CYB	P00156	15171	G	A	gGg/gAg	142	G	E	0.752302	0.927626	Likely-pathogenic
MI.20857	MT-ND5	P03915	13093	G	A	Gtt/Att	253	V	I	0.499547	0.565723	VUS
MI.13099	MT-ND2	P03891	4633	C	A	gCt/gAt	55	A	D	0.808363	0.959102	Likely-pathogenic
MI.18540	MT-ND4	P03905	11811	T	C	cTa/cCa	351	L	P	0.723502	0.906141	Likely-pathogenic
MI.6823	MT-CO3	P00414	9294	G	T	Ggc/Tgc	30	G	C	0.734882	0.915113	Likely-pathogenic
MI.4914	MT-CO1	P00395	7320	T	C	Tga/Cga	473	W	R	0.747571	0.924369	Likely-pathogenic
MI.11612	MT-ND1	P03886	3720	A	T	caA/caT	138	Q	H	0.740564	0.919353	Likely-pathogenic
MI.17748	MT-ND4	P03905	11435	G	A	Gct/Act	226	A	T	0.697761	0.883325	VUS
MI.10412	MT-CYB	P00156	15724	A	T	tgA/tgT	326	W	C	0.779556	0.944482	Likely-pathogenic
MI.10617	MT-CYB	P00156	15822	T	C	tTc/tCc	359	F	S	0.773616	0.941074	Likely-pathogenic
MI.2869	MT-CO1	P00395	6370	C	T	tCc/tTc	156	S	F	0.666521	0.850503	VUS
MI.692	MT-ATP6	P00846	8852	G	T	tGa/tTa	109	W	L	0.592241	0.746795	VUS
MI.6328	MT-CO2	P00403	8120	C	G	Cta/Gta	179	L	V	0.435724	0.41968	VUS
MI.7468	MT-CO3	P00414	9601	T	A	cTa/cAa	132	L	Q	0.63593	0.812363	VUS
MI.262	MT-ATP6	P00846	8648	G	C	cGa/cCa	41	R	P	0.459755	0.475402	VUS	N
MI.13195	MT-ND2	P03891	4678	T	C	cTt/cCt	70	L	P	0.710145	0.894754	VUS
MI.8177	MT-CO3	P00414	9924	T	G	Tga/Gga	240	W	G	0.658574	0.841187	VUS
MI.19045	MT-ND4	P03905	12056	G	A	Gaa/Aaa	433	E	K	0.787735	0.948947	Likely-pathogenic
MI.268	MT-ATP6	P00846	8651	T	C	cTa/cCa	42	L	P	0.606606	0.769829	VUS
MI.8308	MT-CO3	P00414	9985	G	A	gGg/gAg	260	G	E	0.69595	0.881582	VUS
MI.6480	MT-CO2	P00403	8192	A	T	Aac/Tac	203	N	Y	0.471593	0.502682	VUS
MI.14126	MT-ND2	P03891	5115	T	G	Ttc/Gtc	216	F	V	0.633548	0.80913	VUS
MI.14365	MT-ND2	P03891	5236	C	T	cCg/cTg	256	P	L	0.671282	0.855892	VUS
MI.18077	MT-ND4	P03905	11595	A	G	cAa/cGa	279	Q	R	0.75851	0.931746	Likely-pathogenic
MI.8265	MT-CO3	P00414	9964	A	G	tAt/tGt	253	Y	C	0.539026	0.649155	VUS
MI.3899	MT-CO1	P00395	6847	C	T	cCc/cTc	315	P	L	0.69961	0.885087	VUS
MI.2896	MT-CO1	P00395	6382	G	T	gGg/gTg	160	G	V	0.440114	0.429855	VUS	N
MI.7726	MT-CO3	P00414	9721	A	G	tAt/tGt	172	Y	C	0.51942	0.608716	VUS
MI.14659	MT-ND2	P03891	5371	C	G	tCa/tGa	301	S	W	0.60994	0.774966	VUS
MI.2510	MT-CO1	P00395	6196	A	G	aAc/aGc	98	N	S	0.577555	0.721753	VUS
MI.4130	MT-CO1	P00395	6957	G	T	Ggc/Tgc	352	G	C	0.783704	0.946779	Likely-pathogenic
MI.22997	MT-ND5	P03915	14095	T	A	Tac/Aac	587	Y	N	0.508586	0.585503	VUS	N
MI.6751	MT-CO3	P00414	9256	C	T	cCc/cTc	17	P	L	0.572141	0.712145	VUS
MI.1080	MT-ATP6	P00846	9034	C	T	Ctc/Ttc	170	L	F	0.549974	0.670758	VUS
MI.1012	MT-ATP6	P00846	9001	C	T	Cgc/Tgc	159	R	C	0.714895	0.898912	VUS
MI.7960	MT-CO3	P00414	9829	T	A	gTc/gAc	208	V	D	0.606902	0.770288	VUS
MI.17130	MT-ND4	P03905	11141	C	A	Ccc/Acc	128	P	T	0.722027	0.90493	Likely-pathogenic
MI.11992	MT-ND1	P03886	3902	A	G	gAc/gGc	199	D	G	0.808228	0.95904	Likely-pathogenic
MI.6533	MT-CO2	P00403	8214	T	G	gTc/gGc	210	V	G	0.444455	0.439927	VUS
MI.18660	MT-ND4	P03905	11870	C	G	Ccc/Gcc	371	P	A	0.631945	0.806933	VUS
MI.24028	MT-ND6	P03923	14597	A	C	aTt/aGt	26	I	S	0.679688	0.86506	VUS
MI.20742	MT-ND5	P03915	13036	C	T	Ccc/Tcc	234	P	S	0.499172	0.564895	VUS	N
MI.13528	MT-ND2	P03891	4831	G	A	gGc/gAc	121	G	D	0.779983	0.944721	Likely-pathogenic
MI.4139	MT-CO1	P00395	6961	T	C	cTg/cCg	353	L	P	0.695083	0.88074	VUS
MI.18073	MT-ND4	P03905	11592	G	A	cGa/cAa	278	R	Q	0.365332	0.263837	VUS	N
MI.13078	MT-ND2	P03891	4623	T	C	Tcc/Ccc	52	S	P	0.640258	0.818138	VUS
MI.5749	MT-CO2	P00403	7850	G	A	Gag/Aag	89	E	K	0.616504	0.784856	VUS
MI.18376	MT-ND4	P03905	11736	T	C	cTa/cCa	326	L	P	0.539222	0.649549	VUS	N
MI.8236	MT-CO3	P00414	9951	T	C	Tga/Cga	249	W	R	0.491778	0.548457	VUS	N
MI.2430	MT-CO1	P00395	6160	T	A	aTa/aAa	86	M	K	0.726689	0.908719	Likely-pathogenic
MI.10422	MT-CYB	P00156	15729	T	C	cTa/cCa	328	L	P	0.668699	0.852986	VUS
MI.5908	MT-CO2	P00403	7922	T	G	Tac/Gac	113	Y	D	0.428788	0.403639	VUS
MI.13825	MT-ND2	P03891	4977	T	A	Tta/Ata	170	L	M	0.295244	0.139691	VUS	N
MI.12489	MT-ND1	P03886	4138	C	T	Ccc/Tcc	278	P	S	0.793885	0.952136	Likely-pathogenic
MI.23775	MT-ND6	P03923	14477	A	G	gTc/gCc	66	V	A	0.757506	0.931091	Likely-pathogenic
MI.11989	MT-ND1	P03886	3901	G	A	Gac/Aac	199	D	N	0.525886	0.622287	VUS	N
MI.21421	MT-ND5	P03915	13351	C	A	Cta/Ata	339	L	M	0.341831	0.217748	VUS	N
MI.5832	MT-CO2	P00403	7887	G	C	gGc/gCc	101	G	A	0.414757	0.371444	VUS
MI.17694	MT-ND4	P03905	11409	C	T	cCt/cTt	217	P	L	0.444081	0.439059	VUS	N
MI.2655	MT-CO1	P00395	6265	G	A	gGa/gAa	121	G	E	0.640959	0.819061	VUS
MI.8226	MT-CO3	P00414	9945	G	A	Gtg/Atg	247	V	M	0.451269	0.455739	VUS
MI.12599	MT-ND1	P03886	4189	C	T	Cca/Tca	295	P	S	0.48624	0.536019	VUS	N
MI.2789	MT-CO1	P00395	6333	G	A	Gac/Aac	144	D	N	0.479466	0.520671	VUS
MI.23663	MT-ND6	P03923	14423	G	C	tCa/tGa	84	S	W	0.793886	0.952136	Likely-pathogenic
MI.21679	MT-ND5	P03915	13469	T	C	cTa/cCa	378	L	P	0.62795	0.801378	VUS
MI.8713	MT-CYB	P00156	14931	C	T	gCc/gTc	62	A	V	0.528112	0.626908	VUS
MI.18440	MT-ND4	P03905	11765	C	A	Cgc/Agc	336	R	S	0.71346	0.897668	VUS
MI.17652	MT-ND4	P03905	11390	G	C	Gga/Cga	211	G	R	0.751662	0.927191	Likely-pathogenic
MI.9512	MT-CYB	P00156	15302	C	T	Ccc/Tcc	186	P	S	0.565739	0.700525	VUS
MI.10939	MT-ND1	P03886	3392	G	A	gGc/gAc	29	G	D	0.853347	0.976411	Likely-pathogenic
MI.10136	MT-CYB	P00156	15593	T	C	Tcc/Ccc	283	S	P	0.520564	0.611134	VUS
MI.18432	MT-ND4	P03905	11762	G	A	Gaa/Aaa	335	E	K	0.708259	0.893068	VUS
MI.21729	MT-ND5	P03915	13493	T	A	cTc/cAc	386	L	H	0.678227	0.863497	VUS
MI.13646	MT-ND2	P03891	4891	T	C	aTc/aCc	141	I	T	0.346687	0.226936	VUS
MI.2824	MT-CO1	P00395	6348	T	C	Tcc/Ccc	149	S	P	0.551799	0.674286	VUS
MI.1356	MT-ATP6	P00846	9163	G	C	Gtt/Ctt	213	V	L	0.496146	0.558192	VUS
MI.17810	MT-ND4	P03905	11466	T	C	tTa/tCa	236	L	S	0.518888	0.60759	VUS	N
MI.19153	MT-ND4	P03905	12105	T	C	cTc/cCc	449	L	P	0.674808	0.859791	VUS
MI.4764	MT-CO1	P00395	7251	T	C	Tga/Cga	450	W	R	0.679557	0.864921	VUS
MI.7000	MT-CO3	P00414	9379	G	C	tGg/tCg	58	W	S	0.498091	0.562504	VUS
MI.1407	MT-ATP6	P00846	9188	A	C	tAc/tCc	221	Y	S	0.480684	0.523439	VUS	N
MI.17665	MT-ND4	P03905	11396	C	T	Cac/Tac	213	H	Y	0.717786	0.901384	Likely-pathogenic
MI.11520	MT-ND1	P03886	3676	A	C	Aac/Cac	124	N	H	0.513463	0.596023	VUS	N
MI.234	MT-ATP6	P00846	8636	T	C	cTc/cCc	37	L	P	0.242617	0.0751451	Likely-benign	N
MI.2931	MT-CO1	P00395	6397	T	G	aTc/aGc	165	I	S	0.471244	0.50188	VUS	N
MI.13772	MT-ND2	P03891	4951	C	T	tCc/tTc	161	S	F	0.66967	0.854084	VUS
MI.14192	MT-ND2	P03891	5146	C	T	aCg/aTg	226	T	M	0.489649	0.543686	VUS
MI.17634	MT-ND4	P03905	11381	C	T	Cct/Tct	208	P	S	0.667044	0.851103	VUS
MI.3277	MT-CO1	P00395	6562	T	G	tTc/tGc	220	F	C	0.691952	0.877665	VUS
MI.850	MT-ATP6	P00846	8926	C	T	Cct/Tct	134	P	S	0.520216	0.610399	VUS
MI.13814	MT-ND2	P03891	4971	G	A	Ggt/Agt	168	G	S	0.510235	0.589073	VUS
MI.3906	MT-CO1	P00395	6850	C	T	aCc/aTc	316	T	I	0.621737	0.792523	VUS
MI.32	MT-ATP6	P00846	8540	T	C	cTg/cCg	5	L	P	0.419499	0.382275	VUS	N
MI.7589	MT-CO3	P00414	9660	A	T	Ata/Tta	152	M	L	0.738059	0.917503	Likely-pathogenic
MI.23200	MT-ND6	P03923	14195	A	G	tTg/tCg	160	L	S	0.884671	0.985168	Likely-pathogenic
MI.23945	MT-ND6	P03923	14555	C	G	tGt/tCt	40	C	S	0.66536	0.849168	VUS
MI.3948	MT-CO1	P00395	6871	G	T	tGa/tTa	323	W	L	0.683634	0.869214	VUS
MI.8703	MT-CYB	P00156	14925	C	G	tCa/tGa	60	S	W	0.341745	0.217587	VUS	N
MI.1332	MT-ATP6	P00846	9152	T	C	aTc/aCc	209	I	T	0.566476	0.701879	VUS
MI.15285	MT-ND3	P03897	10210	T	C	tTc/tCc	51	F	S	0.813918	0.961581	Likely-pathogenic
MI.19816	MT-ND5	P03915	12608	C	T	cCt/cTt	91	P	L	0.407243	0.354408	VUS	N
MI.5236	MT-CO2	P00403	7616	G	A	Gac/Aac	11	D	N	0.28566	0.126046	VUS
MI.10096	MT-CYB	P00156	15573	T	C	tTc/tCc	276	F	S	0.615673	0.78362	VUS
MI.2798	MT-CO1	P00395	6337	T	G	cTa/cGa	145	L	R	0.496045	0.557968	VUS	N
MI.2122	MT-CO1	P00395	6022	A	G	gAg/gGg	40	E	G	0.465931	0.489662	VUS
MI.1765	MT-ATP8	P03928	8517	G	C	tGa/tCa	51	W	S	0.586189	0.736656	VUS
MI.3234	MT-CO1	P00395	6544	A	T	aAc/aTc	214	N	I	0.537517	0.646121	VUS
MI.5902	MT-CO2	P00403	7920	A	G	gAc/gGc	112	D	G	0.356844	0.246732	VUS	N
MI.9482	MT-CYB	P00156	15290	C	T	Cac/Tac	182	H	Y	0.527654	0.625959	VUS
MI.7208	MT-CO3	P00414	9478	T	A	gTt/gAt	91	V	D	0.447249	0.446411	VUS
MI.3200	MT-CO1	P00395	6527	A	C	atA/atC	208	M	I	0.668349	0.852589	VUS
MI.17973	MT-ND4	P03905	11544	T	C	cTt/cCt	262	L	P	0.720303	0.9035	Likely-pathogenic
MI.2941	MT-CO1	P00395	6402	A	C	Aca/Cca	167	T	P	0.508313	0.584911	VUS	N
MI.23915	MT-ND6	P03923	14543	A	G	cTg/cCg	44	L	P	0.698673	0.884197	VUS
MI.1055	MT-ATP6	P00846	9022	G	A	Gca/Aca	166	A	T	0.329506	0.195277	VUS	N
MI.9209	MT-CYB	P00156	15160	A	C	atA/atC	138	M	I	0.59804	0.756267	VUS
MI.2812	MT-CO1	P00395	6343	T	G	aTc/aGc	147	I	S	0.365171	0.263509	VUS	N
MI.13914	MT-ND2	P03891	5019	A	G	Att/Gtt	184	I	V	0.20924	0.0467444	Likely-benign	N
MI.19882	MT-ND5	P03915	12640	G	A	Gaa/Aaa	102	E	K	0.719225	0.902597	Likely-pathogenic
MI.950	MT-ATP6	P00846	8972	T	G	cTa/cGa	149	L	R	0.385073	0.305385	VUS
MI.9904	MT-CYB	P00156	15486	C	A	cCa/cAa	247	P	Q	0.557526	0.685219	VUS
MI.16781	MT-ND4	P03905	10977	T	A	cTa/cAa	73	L	Q	0.649262	0.829747	VUS
MI.11388	MT-ND1	P03886	3608	G	A	gGc/gAc	101	G	D	0.758976	0.932049	Likely-pathogenic
MI.1404	MT-ATP6	P00846	9187	T	A	Tac/Aac	221	Y	N	0.631718	0.80662	VUS
MI.8082	MT-CO3	P00414	9882	C	T	Cac/Tac	226	H	Y	0.470398	0.49994	VUS
MI.2060	MT-CO1	P00395	5991	G	A	Ggc/Agc	30	G	S	0.551182	0.673095	VUS
MI.924	MT-ATP6	P00846	8960	A	C	gAa/gCa	145	E	A	0.61341	0.780231	VUS
MI.8262	MT-CO3	P00414	9963	T	G	Tat/Gat	253	Y	D	0.586012	0.736357	VUS
MI.3144	MT-CO1	P00395	6499	T	C	cTc/cCc	199	L	P	0.615773	0.78377	VUS
MI.3209	MT-CO1	P00395	6532	T	G	cTa/cGa	210	L	R	0.656949	0.839232	VUS
MI.2618	MT-CO1	P00395	6247	C	T	tCt/tTt	115	S	F	0.629963	0.804191	VUS
MI.8861	MT-CYB	P00156	14997	C	A	gCc/gAc	84	A	D	0.547783	0.666494	VUS
MI.24059	MT-ND6	P03923	14612	G	A	tCt/tTt	21	S	F	0.721026	0.904101	Likely-pathogenic
MI.1066	MT-ATP6	P00846	9026	G	C	gGc/gCc	167	G	A	0.517376	0.604381	VUS	N
MI.20507	MT-ND5	P03915	12922	T	G	Tga/Gga	196	W	G	0.472052	0.503736	VUS	N
MI.16119	MT-ND4L	P03901	10671	G	A	Gcc/Acc	68	A	T	0.689064	0.874777	VUS
MI.8660	MT-CYB	P00156	14906	C	G	Cac/Gac	54	H	D	0.61104	0.776645	VUS
MI.2492	MT-CO1	P00395	6187	C	G	cCc/cGc	95	P	R	0.58515	0.73489	VUS
MI.6692	MT-CO3	P00414	9228	T	C	Tat/Cat	8	Y	H	0.474951	0.510373	VUS
MI.2840	MT-CO1	P00395	6355	A	C	cAc/cCc	151	H	P	0.432088	0.411263	VUS	N
MI.19829	MT-ND5	P03915	12616	T	G	Ttg/Gtg	94	L	V	0.716709	0.900468	Likely-pathogenic
MI.1405	MT-ATP6	P00846	9187	T	C	Tac/Cac	221	Y	H	0.386024	0.30744	VUS	N
MI.8755	MT-CYB	P00156	14950	C	G	caC/caG	68	H	Q	0.515485	0.600353	VUS
MI.9200	MT-CYB	P00156	15156	A	G	cAa/cGa	137	Q	R	0.347997	0.229446	VUS	N
MI.2890	MT-CO1	P00395	6380	A	C	ttA/ttC	159	L	F	0.404499	0.34823	VUS
MI.14105	MT-ND2	P03891	5104	C	T	aCt/aTt	212	T	I	0.284961	0.125085	VUS	N
MI.9845	MT-CYB	P00156	15456	T	G	cTc/cGc	237	L	R	0.300045	0.146845	VUS
MI.1382	MT-ATP6	P00846	9175	C	A	Cta/Ata	217	L	M	0.366251	0.265719	VUS	N
MI.8579	MT-CYB	P00156	14867	C	A	Ctg/Atg	41	L	M	0.193834	0.0365593	Likely-benign	N
MI.17975	MT-ND4	P03905	11544	T	A	cTt/cAt	262	L	H	0.521256	0.612592	VUS	N
MI.11097	MT-ND1	P03886	3469	C	T	Ctc/Ttc	55	L	F	0.650559	0.831375	VUS
MI.20786	MT-ND5	P03915	13057	A	G	Acc/Gcc	241	T	A	0.405688	0.350903	VUS	N
MI.4959	MT-CO1	P00395	7341	C	G	Cga/Gga	480	R	G	0.434935	0.417851	VUS
MI.4715	MT-CO1	P00395	7227	G	T	Gac/Tac	442	D	Y	0.512139	0.593178	VUS
MI.3258	MT-CO1	P00395	6553	C	T	aCc/aTc	217	T	I	0.725278	0.907584	Likely-pathogenic
MI.19532	MT-ND5	P03915	12479	T	G	cTc/cGc	48	L	R	0.70586	0.890896	VUS
MI.3959	MT-CO1	P00395	6876	G	C	Gcc/Ccc	325	A	P	0.576331	0.719599	VUS
MI.3463	MT-CO1	P00395	6646	T	G	cTa/cGa	248	L	R	0.715318	0.899277	VUS
MI.2974	MT-CO1	P00395	6416	A	C	atA/atC	171	M	I	0.438973	0.42721	VUS
MI.2488	MT-CO1	P00395	6186	C	T	Ccc/Tcc	95	P	S	0.504368	0.576316	VUS
MI.9744	MT-CYB	P00156	15408	A	G	cAc/cGc	221	H	R	0.573166	0.71398	VUS
MI.2379	MT-CO1	P00395	6136	T	G	tTt/tGt	78	F	C	0.622797	0.794053	VUS
MI.8261	MT-CO3	P00414	9963	T	C	Tat/Cat	253	Y	H	0.469519	0.49792	VUS
MI.835	MT-ATP6	P00846	8918	A	G	cAa/cGa	131	Q	R	0.389782	0.315613	VUS
MI.7065	MT-CO3	P00414	9411	G	A	Ggc/Agc	69	G	S	0.602935	0.764079	VUS
MI.4634	MT-CO1	P00395	7188	C	T	Cac/Tac	429	H	Y	0.513999	0.597173	VUS
MI.4382	MT-CO1	P00395	7075	G	A	gGa/gAa	391	G	E	0.330445	0.196944	VUS	N
MI.4909	MT-CO1	P00395	7318	T	A	aTt/aAt	472	I	N	0.476135	0.513078	VUS
MI.15771	MT-ND4L	P03901	10506	A	C	Acc/Ccc	13	T	P	0.596392	0.753599	VUS
MI.2793	MT-CO1	P00395	6334	A	C	gAc/gCc	144	D	A	0.348065	0.229578	VUS	N
MI.8152	MT-CO3	P00414	9912	G	A	Gaa/Aaa	236	E	K	0.349075	0.231521	VUS	N
MI.2883	MT-CO1	P00395	6376	T	G	aTc/aGc	158	I	S	0.643541	0.822435	VUS
MI.17791	MT-ND4	P03905	11456	G	A	Gca/Aca	233	A	T	0.587725	0.739255	VUS
MI.21960	MT-ND5	P03915	13603	A	C	Agc/Cgc	423	S	R	0.535803	0.642658	VUS	N
MI.2172	MT-CO1	P00395	6046	T	C	cTa/cCa	48	L	P	0.534526	0.640066	VUS
MI.2839	MT-CO1	P00395	6355	A	T	cAc/cTc	151	H	L	0.499192	0.564938	VUS
MI.1264	MT-ATP6	P00846	9119	T	C	cTa/cCa	198	L	P	0.397769	0.333202	VUS	N
MI.926	MT-ATP6	P00846	8961	A	T	gaA/gaT	145	E	D	0.501808	0.570705	VUS
MI.10376	MT-CYB	P00156	15705	T	C	cTa/cCa	320	L	P	0.378915	0.292182	VUS	N
MI.3154	MT-CO1	P00395	6504	G	T	Gtc/Ttc	201	V	F	0.580271	0.726496	VUS
MI.4523	MT-CO1	P00395	7140	C	T	Cat/Tat	413	H	Y	0.37415	0.282111	VUS
MI.4586	MT-CO1	P00395	7167	A	G	Aat/Gat	422	N	D	0.518519	0.606809	VUS
MI.14351	MT-ND2	P03891	5229	C	A	Ctg/Atg	254	L	M	0.354965	0.243014	VUS
MI.110	MT-ATP6	P00846	8576	T	A	cTa/cAa	17	L	Q	0.269323	0.104743	VUS
MI.1946	MT-CO1	P00395	5935	A	C	aAc/aCc	11	N	T	0.380348	0.295236	VUS
MI.16821	MT-ND4	P03905	10995	C	T	gCa/gTa	79	A	V	0.606916	0.770309	VUS
MI.8718	MT-CYB	P00156	14933	T	C	Ttt/Ctt	63	F	L	0.574473	0.716307	VUS
MI.2245	MT-CO1	P00395	6076	T	G	gTc/gGc	58	V	G	0.486718	0.537095	VUS
MI.21896	MT-ND5	P03915	13570	A	C	Act/Cct	412	T	P	0.773952	0.94127	Likely-pathogenic
MI.7302	MT-CO3	P00414	9519	A	G	Agc/Ggc	105	S	G	0.459664	0.475192	VUS
MI.20100	MT-ND5	P03915	12737	C	G	gCt/gGt	134	A	G	0.681278	0.866745	VUS
MI.20134	MT-ND5	P03915	12752	A	C	cAa/cCa	139	Q	P	0.671376	0.855997	VUS
MI.14705	MT-ND2	P03891	5394	A	G	Aac/Gac	309	N	D	0.448607	0.449563	VUS
MI.12664	MT-ND1	P03886	4222	T	C	Tcc/Ccc	306	S	P	0.785711	0.947866	Likely-pathogenic
MI.10975	MT-ND1	P03886	3410	A	T	aAa/aTa	35	K	M	0.670726	0.85527	VUS
MI.1274	MT-ATP6	P00846	9125	C	A	aCt/aAt	200	T	N	0.29944	0.145932	VUS
MI.3043	MT-CO1	P00395	6448	C	A	cCc/cAc	182	P	H	0.504341	0.576259	VUS
MI.12447	MT-ND1	P03886	4118	T	C	tTa/tCa	271	L	S	0.500179	0.567117	VUS	N
MI.8865	MT-CYB	P00156	14999	A	G	Aat/Gat	85	N	D	0.334368	0.203993	VUS	N
MI.8863	MT-CYB	P00156	14999	A	T	Aat/Tat	85	N	Y	0.580822	0.727453	VUS
MI.8235	MT-CO3	P00414	9949	T	G	gTt/gGt	248	V	G	0.500974	0.56887	VUS
MI.7922	MT-CO3	P00414	9813	T	A	Ttc/Atc	203	F	I	0.490886	0.546462	VUS
MI.10843	MT-ND1	P03886	3347	T	C	cTa/cCa	14	L	P	0.730974	0.912105	Likely-pathogenic
MI.7376	MT-CO3	P00414	9555	C	A	Ccc/Acc	117	P	T	0.564475	0.698201	VUS
MI.3278	MT-CO1	P00395	6562	T	C	tTc/tCc	220	F	S	0.652391	0.833654	VUS
MI.20902	MT-ND5	P03915	13114	C	T	Ctc/Ttc	260	L	F	0.61281	0.779328	VUS
MI.23664	MT-ND6	P03923	14424	A	G	Tca/Cca	84	S	P	0.603053	0.764267	VUS
MI.12016	MT-ND1	P03886	3914	G	A	gGg/gAg	203	G	E	0.773265	0.940867	Likely-pathogenic
MI.13571	MT-ND2	P03891	4854	C	T	Ctt/Ttt	129	L	F	0.351727	0.236664	VUS
MI.4451	MT-CO1	P00395	7107	G	C	Ggc/Cgc	402	G	R	0.724721	0.907134	Likely-pathogenic
MI.3218	MT-CO1	P00395	6537	G	C	Gac/Cac	212	D	H	0.604856	0.767099	VUS
MI.5087	MT-CO1	P00395	7402	C	T	cCa/cTa	500	P	L	0.382632	0.300126	VUS
MI.9994	MT-CYB	P00156	15527	C	T	Ccc/Tcc	261	P	S	0.254409	0.0874272	Likely-benign	N
MI.4950	MT-CO1	P00395	7336	C	G	tCg/tGg	478	S	W	0.436219	0.420825	VUS
MI.3178	MT-CO1	P00395	6517	G	A	gGc/gAc	205	G	D	0.510634	0.589936	VUS
MI.19500	MT-ND5	P03915	12467	T	C	tTt/tCt	44	F	S	0.71107	0.895573	VUS
MI.14582	MT-ND2	P03891	5334	A	T	Aac/Tac	289	N	Y	0.56544	0.699978	VUS
MI.2189	MT-CO1	P00395	6054	G	T	Gac/Tac	51	D	Y	0.346888	0.227321	VUS	N
MI.2380	MT-CO1	P00395	6136	T	C	tTt/tCt	78	F	S	0.485817	0.535063	VUS
MI.3282	MT-CO1	P00395	6564	G	T	Gac/Tac	221	D	Y	0.42971	0.405768	VUS	N
MI.14649	MT-ND2	P03891	5365	C	T	tCc/tTc	299	S	F	0.257503	0.0908536	Likely-benign	N
MI.8982	MT-CYB	P00156	15051	T	C	cTa/cCa	102	L	P	0.607219	0.770779	VUS
MI.11476	MT-ND1	P03886	3653	T	A	aTc/aAc	116	I	N	0.715026	0.899025	VUS
MI.1316	MT-ATP6	P00846	9143	T	C	gTc/gCc	206	V	A	0.373079	0.279866	VUS
MI.638	MT-ATP6	P00846	8827	A	G	Aac/Gac	101	N	D	0.375049	0.284	VUS
MI.2032	MT-CO1	P00395	5976	T	G	Tga/Gga	25	W	G	0.504298	0.576163	VUS
MI.2708	MT-CO1	P00395	6294	C	T	Ccc/Tcc	131	P	S	0.511886	0.592634	VUS
MI.9826	MT-CYB	P00156	15447	T	C	cTc/cCc	234	L	P	0.474615	0.509605	VUS
MI.12481	MT-ND1	P03886	4135	T	C	Tac/Cac	277	Y	H	0.477683	0.516611	VUS	N
MI.19871	MT-ND5	P03915	12635	T	C	aTc/aCc	100	I	T	0.531808	0.634518	VUS	N
MI.3374	MT-CO1	P00395	6607	T	C	tTc/tCc	235	F	S	0.54755	0.666039	VUS
MI.21678	MT-ND5	P03915	13469	T	A	cTa/cAa	378	L	Q	0.479276	0.52024	VUS	N
MI.3964	MT-CO1	P00395	6879	A	C	Aca/Cca	326	T	P	0.602181	0.762887	VUS
MI.3838	MT-CO1	P00395	6820	C	T	aCc/aTc	306	T	I	0.68236	0.867883	VUS
MI.7498	MT-CO3	P00414	9616	T	C	tTa/tCa	137	L	S	0.557248	0.684695	VUS
MI.4651	MT-CO1	P00395	7194	C	T	Ctc/Ttc	431	L	F	0.419752	0.382856	VUS
MI.9550	MT-CYB	P00156	15318	C	A	gCc/gAc	191	A	D	0.478454	0.518368	VUS
MI.23154	MT-ND6	P03923	14175	C	T	Gta/Ata	167	V	M	0.678897	0.864216	VUS
MI.5771	MT-CO2	P00403	7859	G	T	Gat/Tat	92	D	Y	0.353731	0.240584	VUS
MI.21463	MT-ND5	P03915	13370	C	T	tCc/tTc	345	S	F	0.657908	0.840387	VUS
MI.806	MT-ATP6	P00846	8905	C	T	Cac/Tac	127	H	Y	0.258666	0.0921643	Likely-benign	N
MI.16830	MT-ND4	P03905	11001	A	G	cAa/cGa	81	Q	R	0.654836	0.836663	VUS
MI.23746	MT-ND6	P03923	14463	T	G	Aca/Cca	71	T	P	0.68612	0.871783	VUS
MI.22783	MT-ND5	P03915	13994	T	C	cTa/cCa	553	L	P	0.677696	0.862926	VUS
MI.13868	MT-ND2	P03891	4996	G	A	cGc/cAc	176	R	H	0.626278	0.799022	VUS
MI.13527	MT-ND2	P03891	4830	G	A	Ggc/Agc	121	G	S	0.494442	0.554403	VUS
MI.3590	MT-CO1	P00395	6706	T	G	tTt/tGt	268	F	C	0.60872	0.773095	VUS
MI.2218	MT-CO1	P00395	6066	A	G	Aac/Gac	55	N	D	0.500817	0.568524	VUS
MI.12338	MT-ND1	P03886	4063	G	A	Gaa/Aaa	253	E	K	0.589743	0.742641	VUS
MI.7959	MT-CO3	P00414	9829	T	C	gTc/gCc	208	V	A	0.423304	0.391007	VUS
MI.18029	MT-ND4	P03905	11571	T	C	aTa/aCa	271	M	T	0.654447	0.836187	VUS
MI.15906	MT-ND4L	P03901	10573	G	A	gGa/gAa	35	G	E	0.691206	0.876923	VUS
MI.14178	MT-ND2	P03891	5139	A	C	Agc/Cgc	224	S	R	0.443385	0.437445	VUS
MI.10186	MT-CYB	P00156	15618	T	C	gTc/gCc	291	V	A	0.181892	0.0298087	Likely-benign	N
MI.19820	MT-ND5	P03915	12611	T	C	gTa/gCa	92	V	A	0.378082	0.290411	VUS
MI.19525	MT-ND5	P03915	12476	G	T	aGt/aTt	47	S	I	0.474982	0.510444	VUS	N
MI.3920	MT-CO1	P00395	6858	A	G	Aaa/Gaa	319	K	E	0.426712	0.39885	VUS
MI.3270	MT-CO1	P00395	6559	T	G	tTc/tGc	219	F	C	0.477332	0.51581	VUS	N
MI.22176	MT-ND5	P03915	13702	C	G	Cgc/Ggc	456	R	G	0.440819	0.43149	VUS	N
MI.20884	MT-ND5	P03915	13106	T	G	aTc/aGc	257	I	S	0.596524	0.753813	VUS
MI.9395	MT-CYB	P00156	15249	A	G	tAc/tGc	168	Y	C	0.349559	0.232457	VUS
MI.2867	MT-CO1	P00395	6369	T	C	Tcc/Ccc	156	S	P	0.639147	0.816668	VUS
MI.7113	MT-CO3	P00414	9433	A	C	cAa/cCa	76	Q	P	0.42459	0.393965	VUS
MI.11128	MT-ND1	P03886	3483	G	C	gaG/gaC	59	E	D	0.514716	0.598708	VUS	N
MI.9315	MT-CYB	P00156	15210	A	G	tAc/tGc	155	Y	C	0.368128	0.269579	VUS	N
MI.21692	MT-ND5	P03915	13477	G	C	Gca/Cca	381	A	P	0.454416	0.463038	VUS
MI.3269	MT-CO1	P00395	6559	T	A	tTc/tAc	219	F	Y	0.427999	0.401819	VUS
MI.20083	MT-ND5	P03915	12730	G	T	Gtt/Ttt	132	V	F	0.541664	0.654427	VUS
MI.932	MT-ATP6	P00846	8963	C	T	aCc/aTc	146	T	I	0.20398	0.0430721	Likely-benign	N
MI.23067	MT-ND5	P03915	14126	T	C	cTa/cCa	597	L	P	0.521363	0.612818	VUS
MI.3137	MT-CO1	P00395	6496	C	A	tCt/tAt	198	S	Y	0.466379	0.490695	VUS
MI.21659	MT-ND5	P03915	13460	T	G	aTt/aGt	375	I	S	0.595397	0.751979	VUS
MI.16278	MT-ND4L	P03901	10747	T	A	cTa/cAa	93	L	Q	0.69281	0.878513	VUS
MI.9981	MT-CYB	P00156	15521	G	C	Gcc/Ccc	259	A	P	0.406228	0.352119	VUS
MI.21324	MT-ND5	P03915	13309	G	A	Gca/Aca	325	A	T	0.500385	0.567571	VUS
MI.19165	MT-ND4	P03905	12110	C	T	Ccc/Tcc	451	P	S	0.561193	0.692109	VUS
MI.9573	MT-CYB	P00156	15330	T	C	cTc/cCc	195	L	P	0.425188	0.39534	VUS
MI.15060	MT-ND3	P03897	10105	T	A	cTa/cAa	16	L	Q	0.430144	0.40677	VUS	N
MI.4098	MT-CO1	P00395	6942	C	T	Ctt/Ttt	347	L	F	0.376955	0.288023	VUS
MI.19754	MT-ND5	P03915	12583	G	A	Gac/Aac	83	D	N	0.638482	0.815783	VUS
MI.13137	MT-ND2	P03891	4650	C	T	Ctc/Ttc	61	L	F	0.516365	0.602228	VUS
MI.3189	MT-CO1	P00395	6522	A	C	Act/Cct	207	T	P	0.537295	0.645673	VUS
MI.11878	MT-ND1	P03886	3850	G	C	Gcc/Ccc	182	A	P	0.679748	0.865124	VUS
MI.3923	MT-CO1	P00395	6859	A	T	aAa/aTa	319	K	M	0.646929	0.826792	VUS
MI.13805	MT-ND2	P03891	4966	G	A	aGt/aAt	166	S	N	0.226508	0.0603019	Likely-benign
MI.8667	MT-CYB	P00156	14908	C	G	caC/caG	54	H	Q	0.304309	0.153374	VUS	N
MI.17019	MT-ND4	P03905	11090	A	C	Aca/Cca	111	T	P	0.553804	0.678138	VUS
MI.12534	MT-ND1	P03886	4159	C	T	Ctc/Ttc	285	L	F	0.634343	0.810214	VUS
MI.14870	MT-ND2	P03891	5470	C	T	aCg/aTg	334	T	M	0.175798	0.026723	Likely-benign	N
MI.2283	MT-CO1	P00395	6094	T	G	gTa/gGa	64	V	G	0.430657	0.407956	VUS
MI.3883	MT-CO1	P00395	6840	G	T	Gct/Tct	313	A	S	0.431173	0.409148	VUS
MI.14007	MT-ND2	P03891	5062	C	T	cCt/cTt	198	P	L	0.393008	0.322682	VUS
MI.12556	MT-ND1	P03886	4168	C	T	Ctc/Ttc	288	L	F	0.599448	0.758533	VUS
MI.2819	MT-CO1	P00395	6346	T	G	tTc/tGc	148	F	C	0.379823	0.294115	VUS	N
MI.16526	MT-ND4	P03905	10860	T	A	aTt/aAt	34	I	N	0.758065	0.931456	Likely-pathogenic
MI.3373	MT-CO1	P00395	6607	T	A	tTc/tAc	235	F	Y	0.374647	0.283155	VUS	N
MI.7171	MT-CO3	P00414	9462	T	C	Ttt/Ctt	86	F	L	0.593202	0.74838	VUS
MI.10035	MT-CYB	P00156	15546	A	G	cAc/cGc	267	H	R	0.34837	0.230164	VUS	N
MI.3814	MT-CO1	P00395	6808	G	A	cGa/cAa	302	R	Q	0.385715	0.306771	VUS	N
MI.3291	MT-CO1	P00395	6567	C	A	Ccc/Acc	222	P	T	0.623602	0.795209	VUS
MI.2962	MT-CO1	P00395	6411	A	C	Aat/Cat	170	N	H	0.519653	0.60921	VUS
MI.19714	MT-ND5	P03915	12563	T	A	cTc/cAc	76	L	H	0.667131	0.851202	VUS
MI.2948	MT-CO1	P00395	6406	T	G	aTt/aGt	168	I	S	0.327589	0.191894	VUS	N
MI.23142	MT-ND6	P03923	14169	C	T	Gag/Aag	169	E	K	0.564688	0.698592	VUS
MI.7453	MT-CO3	P00414	9592	T	G	gTc/gGc	129	V	G	0.495017	0.555684	VUS
MI.8763	MT-CYB	P00156	14953	C	G	atC/atG	69	I	M	0.214335	0.0505015	Likely-benign
MI.16500	MT-ND4	P03905	10848	A	G	cAc/cGc	30	H	R	0.466418	0.490785	VUS
MI.4124	MT-CO1	P00395	6954	G	A	Ggt/Agt	351	G	S	0.585609	0.735672	VUS
MI.7854	MT-CO3	P00414	9780	A	T	Atc/Ttc	192	I	F	0.326653	0.190253	VUS	N
MI.3242	MT-CO1	P00395	6547	T	G	cTc/cGc	215	L	R	0.479293	0.520277	VUS	N
MI.15913	MT-ND4L	P03901	10576	T	C	aTa/aCa	36	M	T	0.524486	0.619369	VUS
MI.9739	MT-CYB	P00156	15407	C	G	Cac/Gac	221	H	D	0.561129	0.691991	VUS
MI.8964	MT-CYB	P00156	15042	G	A	gGg/gAg	99	G	E	0.611044	0.776651	VUS
MI.2688	MT-CO1	P00395	6283	C	T	aCa/aTa	127	T	M	0.529576	0.629933	VUS
MI.5980	MT-CO2	P00403	7955	C	T	Ccc/Tcc	124	P	S	0.3817	0.298128	VUS
MI.1361	MT-ATP6	P00846	9164	T	G	gTt/gGt	213	V	G	0.702861	0.888136	VUS
MI.2938	MT-CO1	P00395	6400	C	T	aCa/aTa	166	T	M	0.541651	0.654401	VUS
MI.8292	MT-CO3	P00414	9978	T	G	Tga/Gga	258	W	G	0.277743	0.115415	VUS	N
MI.20384	MT-ND5	P03915	12867	C	A	atC/atA	177	I	M	0.312964	0.167134	VUS	N
MI.18177	MT-ND4	P03905	11642	G	A	Gcc/Acc	295	A	T	0.569506	0.707396	VUS
MI.17013	MT-ND4	P03905	11088	T	C	tTc/tCc	110	F	S	0.548625	0.668137	VUS
MI.12973	MT-ND2	P03891	4575	A	G	Aac/Gac	36	N	D	0.552696	0.676012	VUS
MI.9403	MT-CYB	P00156	15254	G	A	Gta/Ata	170	V	M	0.209527	0.0469513	Likely-benign	N
MI.8494	MT-CYB	P00156	14827	C	G	atC/atG	27	I	M	0.198917	0.0397304	Likely-benign
MI.11221	MT-ND1	P03886	3527	C	G	gCc/gGc	74	A	G	0.518472	0.60671	VUS
MI.3135	MT-CO1	P00395	6495	T	C	Tct/Cct	198	S	P	0.486323	0.536205	VUS
MI.12275	MT-ND1	P03886	4031	T	C	tTc/tCc	242	F	S	0.726866	0.908862	Likely-pathogenic
MI.15468	MT-ND3	P03897	10294	T	C	cTa/cCa	79	L	P	0.528957	0.628655	VUS
MI.19067	MT-ND4	P03905	12065	C	T	Ctc/Ttc	436	L	F	0.615929	0.784001	VUS
MI.22225	MT-ND5	P03915	13727	C	A	gCa/gAa	464	A	E	0.687232	0.87292	VUS
MI.837	MT-ATP6	P00846	8919	A	C	caA/caC	131	Q	H	0.420209	0.383902	VUS
MI.2881	MT-CO1	P00395	6376	T	C	aTc/aCc	158	I	T	0.50267	0.572598	VUS
MI.804	MT-ATP6	P00846	8905	C	A	Cac/Aac	127	H	N	0.403602	0.346219	VUS
MI.15118	MT-ND3	P03897	10132	C	A	cCa/cAa	25	P	Q	0.577224	0.721171	VUS
MI.10817	MT-ND1	P03886	3335	T	A	aTt/aAt	10	I	N	0.608135	0.772194	VUS
MI.20495	MT-ND5	P03915	12916	A	C	Aac/Cac	194	N	H	0.541464	0.65403	VUS
MI.15631	MT-ND3	P03897	10373	G	C	gaG/gaC	105	E	D	0.455414	0.465351	VUS	N
MI.19296	MT-ND5	P03915	12371	T	C	cTg/cCg	12	L	P	0.592126	0.746605	VUS
MI.4086	MT-CO1	P00395	6937	T	C	aTc/aCc	345	I	T	0.523597	0.617509	VUS
MI.2753	MT-CO1	P00395	6315	C	T	Cac/Tac	138	H	Y	0.501382	0.569767	VUS
MI.23427	MT-ND6	P03923	14307	T	G	Agc/Cgc	123	S	R	0.322785	0.183556	VUS
MI.4839	MT-CO1	P00395	7285	C	A	tCt/tAt	461	S	Y	0.511734	0.592307	VUS
MI.12896	MT-ND2	P03891	4539	T	C	Tcg/Ccg	24	S	P	0.505545	0.578889	VUS
MI.9054	MT-CYB	P00156	15087	A	T	aAc/aTc	114	N	I	0.321824	0.181911	VUS	N
MI.1606	MT-ATP8	P03928	8442	T	C	cTa/cCa	26	L	P	0.325537	0.188309	VUS	N
MI.3903	MT-CO1	P00395	6849	A	G	Acc/Gcc	316	T	A	0.331727	0.199233	VUS	N
MI.8482	MT-CYB	P00156	14822	A	G	Aac/Gac	26	N	D	0.361129	0.255306	VUS	N
MI.3817	MT-CO1	P00395	6810	G	A	Gca/Aca	303	A	T	0.317239	0.174177	VUS	N
MI.1389	MT-ATP6	P00846	9179	T	A	gTa/gAa	218	V	E	0.426119	0.397484	VUS
MI.22390	MT-ND5	P03915	13805	C	G	gCc/gGc	490	A	G	0.66443	0.848091	VUS
MI.19831	MT-ND5	P03915	12617	T	C	tTg/tCg	94	L	S	0.495945	0.557746	VUS	N
MI.13561	MT-ND2	P03891	4848	G	A	Ggc/Agc	127	G	S	0.217207	0.0527078	Likely-benign
MI.3265	MT-CO1	P00395	6558	T	A	Ttc/Atc	219	F	I	0.5354	0.641839	VUS
MI.2965	MT-CO1	P00395	6412	A	C	aAt/aCt	170	N	T	0.323715	0.185154	VUS	N
MI.3593	MT-CO1	P00395	6707	T	A	ttT/ttA	268	F	L	0.459157	0.474019	VUS
MI.11547	MT-ND1	P03886	3688	G	C	Gcc/Ccc	128	A	P	0.513548	0.596205	VUS	N
MI.2248	MT-CO1	P00395	6078	A	G	Aca/Gca	59	T	A	0.503987	0.575484	VUS
MI.1311	MT-ATP6	P00846	9142	G	C	Gtc/Ctc	206	V	L	0.293296	0.136849	VUS	N
MI.12083	MT-ND1	P03886	3945	C	G	atC/atG	213	I	M	0.820332	0.964317	Likely-pathogenic
MI.24188	MT-ND6	P03923	14673	T	C	Atg/Gtg	1	M	V	0.627524	0.80078	VUS
MI.10572	MT-CYB	P00156	15800	C	A	Caa/Aaa	352	Q	K	0.42737	0.400368	VUS
MI.14309	MT-ND2	P03891	5206	C	G	tCc/tGc	246	S	C	0.114838	0.00691131	Likely-benign	N
MI.12189	MT-ND1	P03886	3994	A	C	Aac/Cac	230	N	H	0.654666	0.836456	VUS
MI.16148	MT-ND4L	P03901	10684	C	T	gCg/gTg	72	A	V	0.543896	0.658856	VUS
MI.965	MT-ATP6	P00846	8979	T	A	atT/atA	151	I	M	0.261989	0.095976	Likely-benign
MI.943	MT-ATP6	P00846	8968	A	G	Agc/Ggc	148	S	G	0.334609	0.20443	VUS	N
MI.3057	MT-CO1	P00395	6455	C	G	ttC/ttG	184	F	L	0.376447	0.286949	VUS
MI.3232	MT-CO1	P00395	6543	A	C	Aac/Cac	214	N	H	0.40819	0.356545	VUS
MI.834	MT-ATP6	P00846	8918	A	C	cAa/cCa	131	Q	P	0.443572	0.437879	VUS
MI.1561	MT-ATP8	P03928	8420	A	C	Aca/Cca	19	T	P	0.342127	0.218303	VUS
MI.7598	MT-CO3	P00414	9664	A	T	gAa/gTa	153	E	V	0.190239	0.0344259	Likely-benign
MI.12637	MT-ND1	P03886	4208	T	G	cTt/cGt	301	L	R	0.601962	0.762541	VUS
MI.3191	MT-CO1	P00395	6522	A	G	Act/Gct	207	T	A	0.522892	0.616033	VUS
MI.13245	MT-ND2	P03891	4700	C	A	aaC/aaA	77	N	K	0.581373	0.728407	VUS
MI.17007	MT-ND4	P03905	11085	C	T	aCa/aTa	109	T	M	0.498644	0.563729	VUS
MI.7347	MT-CO3	P00414	9541	T	C	tTa/tCa	112	L	S	0.297727	0.143364	VUS	N
MI.1466	MT-ATP8	P03928	8376	T	C	cTa/cCa	4	L	P	0.337307	0.209356	VUS	N
MI.35	MT-ATP6	P00846	8542	T	G	Ttc/Gtc	6	F	V	0.448917	0.450283	VUS
MI.21634	MT-ND5	P03915	13448	C	A	aCc/aAc	371	T	N	0.347986	0.229425	VUS
MI.5363	MT-CO2	P00403	7670	A	C	Ata/Cta	29	M	L	0.20143	0.0413656	Likely-benign	N
MI.23879	MT-ND6	P03923	14526	A	G	Tat/Cat	50	Y	H	0.459968	0.475894	VUS	N
MI.3356	MT-CO1	P00395	6600	C	T	Cac/Tac	233	H	Y	0.563508	0.696413	VUS
MI.6969	MT-CO3	P00414	9364	C	T	aCc/aTc	53	T	I	0.226857	0.0606007	Likely-benign
MI.22349	MT-ND5	P03915	13783	C	T	Ccc/Tcc	483	P	S	0.521931	0.614013	VUS
MI.11459	MT-ND1	P03886	3644	T	G	gTt/gGt	113	V	G	0.445817	0.443089	VUS	N
MI.13215	MT-ND2	P03891	4687	C	T	gCt/gTt	73	A	V	0.454513	0.463264	VUS
MI.21838	MT-ND5	P03915	13543	T	G	Tac/Gac	403	Y	D	0.385006	0.305238	VUS	N
MI.13652	MT-ND2	P03891	4893	A	G	Ata/Gta	142	M	V	0.23875	0.071381	Likely-benign
MI.204	MT-ATP6	P00846	8621	C	T	cCc/cTc	32	P	L	0.37515	0.284213	VUS
MI.5475	MT-CO2	P00403	7721	C	T	Ctc/Ttc	46	L	F	0.155559	0.0180726	Likely-benign
MI.14266	MT-ND2	P03891	5186	A	C	tgA/tgC	239	W	C	0.0874429	0.00295003	Likely-benign	N
MI.10486	MT-CYB	P00156	15759	T	C	aTc/aCc	338	I	T	0.144936	0.0144272	Likely-benign	N
MI.2565	MT-CO1	P00395	6220	C	T	cCt/cTt	106	P	L	0.32856	0.193603	VUS
MI.15331	MT-ND3	P03897	10230	G	A	Gta/Ata	58	V	M	0.590163	0.743343	VUS
MI.23157	MT-ND6	P03923	14176	A	T	atT/atA	166	I	M	0.47909	0.519814	VUS
MI.14142	MT-ND2	P03891	5124	C	G	Ctc/Gtc	219	L	V	0.265751	0.100412	VUS
MI.7020	MT-CO3	P00414	9387	G	C	Gta/Cta	61	V	L	0.220966	0.0556932	Likely-benign
MI.3303	MT-CO1	P00395	6574	G	C	gGa/gCa	224	G	A	0.474306	0.508896	VUS
MI.4313	MT-CO1	P00395	7042	T	C	gTc/gCc	380	V	A	0.380856	0.29632	VUS
MI.4339	MT-CO1	P00395	7056	G	A	Gct/Act	385	A	T	0.367506	0.268297	VUS
MI.16112	MT-ND4L	P03901	10668	G	A	Gcc/Acc	67	A	T	0.297135	0.142484	VUS
MI.734	MT-ATP6	P00846	8872	G	A	Ggc/Agc	116	G	S	0.259226	0.0927994	Likely-benign	N
MI.5343	MT-CO2	P00403	7661	C	T	Cac/Tac	26	H	Y	0.185222	0.0315956	Likely-benign	N
MI.1081	MT-ATP6	P00846	9034	C	G	Ctc/Gtc	170	L	V	0.305836	0.155753	VUS
MI.3273	MT-CO1	P00395	6561	T	G	Ttc/Gtc	220	F	V	0.559562	0.689056	VUS
MI.13938	MT-ND2	P03891	5029	T	C	aTa/aCa	187	M	T	0.194862	0.0371863	Likely-benign	N
MI.5546	MT-CO2	P00403	7755	A	G	gAc/gGc	57	D	G	0.246441	0.0789942	Likely-benign
MI.6884	MT-CO3	P00414	9321	T	C	Tcc/Ccc	39	S	P	0.309309	0.161241	VUS
MI.18024	MT-ND4	P03905	11569	T	A	atT/atA	270	I	M	0.358602	0.250235	VUS
MI.9401	MT-CYB	P00156	15252	C	T	tCa/tTa	169	S	L	0.405384	0.350219	VUS
MI.18419	MT-ND4	P03905	11756	A	G	Aac/Gac	333	N	D	0.58388	0.732722	VUS
MI.22203	MT-ND5	P03915	13717	A	G	Agc/Ggc	461	S	G	0.621967	0.792855	VUS
MI.11138	MT-ND1	P03886	3488	T	A	cTa/cAa	61	L	Q	0.403335	0.345619	VUS	N
MI.6094	MT-CO2	P00403	8009	G	A	Gta/Ata	142	V	M	0.0348054	0.000176393	Benign
MI.12680	MT-ND1	P03886	4229	C	A	cCc/cAc	308	P	H	0.651417	0.832446	VUS
MI.23205	MT-ND6	P03923	14199	T	G	Aca/Cca	159	T	P	0.323363	0.184549	VUS	N
MI.16155	MT-ND4L	P03901	10687	T	G	gTg/gGg	73	V	G	0.460616	0.477394	VUS	N
MI.9184	MT-CYB	P00156	15147	C	T	cCg/cTg	134	P	L	0.524162	0.618691	VUS
MI.20972	MT-ND5	P03915	13144	A	T	Agc/Tgc	270	S	C	0.343667	0.221201	VUS	N
MI.12486	MT-ND1	P03886	4136	A	C	tAc/tCc	277	Y	S	0.73058	0.911798	Likely-pathogenic
MI.12437	MT-ND1	P03886	4114	T	C	Ttc/Ctc	270	F	L	0.595233	0.751711	VUS
MI.20125	MT-ND5	P03915	12749	T	A	tTc/tAc	138	F	Y	0.373825	0.281428	VUS
MI.10238	MT-CYB	P00156	15644	A	T	Atc/Ttc	300	I	F	0.139814	0.012869	Likely-benign
MI.13877	MT-ND2	P03891	5001	A	G	Atc/Gtc	178	I	V	0.088594	0.00307232	Likely-benign
MI.659	MT-ATP6	P00846	8837	T	C	aTg/aCg	104	M	T	0.111534	0.00630568	Likely-benign	N
MI.3245	MT-CO1	P00395	6549	A	G	Aac/Gac	216	N	D	0.334791	0.20476	VUS
MI.5545	MT-CO2	P00403	7755	A	C	gAc/gCc	57	D	A	0.1778	0.0277109	Likely-benign
MI.709	MT-ATP6	P00846	8860	A	C	Aca/Cca	112	T	P	0.355846	0.244753	VUS	N
MI.5182	MT-CO2	P00403	7590	C	G	gCa/gGa	2	A	G	0.17125	0.0245708	Likely-benign
MI.11002	MT-ND1	P03886	3422	T	G	gTt/gGt	39	V	G	0.41764	0.378022	VUS
MI.14547	MT-ND2	P03891	5317	C	T	gCc/gTc	283	A	V	0.170465	0.0242117	Likely-benign
MI.934	MT-ATP6	P00846	8965	A	T	Atc/Ttc	147	I	F	0.265543	0.100163	VUS
MI.10190	MT-CYB	P00156	15620	C	T	Ctt/Ttt	292	L	F	0.207697	0.0456462	Likely-benign	N
MI.9663	MT-CYB	P00156	15372	T	C	cTa/cCa	209	L	P	0.25842	0.0918862	Likely-benign
MI.12192	MT-ND1	P03886	3995	A	C	aAc/aCc	230	N	T	0.51149	0.59178	VUS	N
MI.3549	MT-CO1	P00395	6685	A	G	tAc/tGc	261	Y	C	0.266882	0.10177	VUS
MI.16329	MT-ND4	P03905	10768	A	T	aaA/aaT	3	K	N	0.562605	0.694739	VUS
MI.16170	MT-ND4L	P03901	10695	G	A	Gcc/Acc	76	A	T	0.302321	0.15031	VUS	N
MI.22730	MT-ND5	P03915	13969	A	T	Agc/Tgc	545	S	C	0.539908	0.650922	VUS
MI.14053	MT-ND2	P03891	5082	T	A	Tta/Ata	205	L	M	0.131437	0.0105803	Likely-benign
MI.4603	MT-CO1	P00395	7174	C	T	aCt/aTt	424	T	I	0.606385	0.769484	VUS
MI.9747	MT-CYB	P00156	15410	C	T	Cct/Tct	222	P	S	0.292753	0.136064	VUS
MI.19861	MT-ND5	P03915	12631	T	G	Tcc/Gcc	99	S	A	0.11292	0.00655501	Likely-benign	N
MI.4222	MT-CO1	P00395	7000	T	C	gTa/gCa	366	V	A	0.185265	0.0316189	Likely-benign
MI.13795	MT-ND2	P03891	4960	C	G	gCa/gGa	164	A	G	0.165766	0.0221402	Likely-benign	N
MI.7635	MT-CO3	P00414	9679	A	G	cAa/cGa	158	Q	R	0.253924	0.0868979	Likely-benign
MI.9235	MT-CYB	P00156	15173	G	A	Gcc/Acc	143	A	T	0.389918	0.31591	VUS
MI.961	MT-ATP6	P00846	8977	A	C	Att/Ctt	151	I	L	0.203576	0.0427988	Likely-benign
MI.451	MT-ATP6	P00846	8738	T	C	aTa/aCa	71	M	T	0.195862	0.0378028	Likely-benign	N
MI.4361	MT-CO1	P00395	7066	C	T	gCc/gTc	388	A	V	0.388287	0.312353	VUS
MI.19202	MT-ND4	P03905	12126	G	A	gGg/gAg	456	G	E	0.599616	0.758801	VUS
MI.11769	MT-ND1	P03886	3796	A	T	Acc/Tcc	164	T	S	0.0372363	0.000216349	Benign	N
MI.19848	MT-ND5	P03915	12623	T	G	gTt/gGt	96	V	G	0.711127	0.895624	VUS
MI.14799	MT-ND2	P03891	5436	A	C	Acc/Ccc	323	T	P	0.265237	0.0997981	Likely-benign
MI.7996	MT-CO3	P00414	9846	T	C	Ttc/Ctc	214	F	L	0.430359	0.407267	VUS
MI.2586	MT-CO1	P00395	6231	C	A	Cta/Ata	110	L	M	0.19081	0.034759	Likely-benign
MI.8282	MT-CO3	P00414	9973	T	C	aTc/aCc	256	I	T	0.34778	0.229029	VUS
MI.11107	MT-ND1	P03886	3473	T	C	tTc/tCc	56	F	S	0.615229	0.782959	VUS
MI.22992	MT-ND5	P03915	14093	T	C	cTt/cCt	586	L	P	0.486495	0.536593	VUS
MI.3766	MT-CO1	P00395	6786	G	A	Gta/Ata	295	V	M	0.385552	0.306418	VUS
MI.21965	MT-ND5	P03915	13604	G	A	aGc/aAc	423	S	N	0.511616	0.592052	VUS
MI.22395	MT-ND5	P03915	13807	C	T	Ctc/Ttc	491	L	F	0.303833	0.152637	VUS	N
MI.24078	MT-ND6	P03923	14621	C	A	gGg/gTg	18	G	V	0.414418	0.37067	VUS
MI.13491	MT-ND2	P03891	4813	T	C	gTc/gCc	115	V	A	0.193149	0.036146	Likely-benign
MI.12188	MT-ND1	P03886	3994	A	G	Aac/Gac	230	N	D	0.653704	0.835276	VUS
MI.1025	MT-ATP6	P00846	9008	C	G	aCc/aGc	161	T	S	0.123919	0.00878333	Likely-benign	N
MI.3604	MT-CO1	P00395	6712	A	G	tAc/tGc	270	Y	C	0.284595	0.124583	VUS
MI.15393	MT-ND3	P03897	10257	C	A	Cta/Ata	67	L	M	0.530005	0.630816	VUS
MI.8820	MT-CYB	P00156	14979	T	G	aTc/aGc	78	I	S	0.156722	0.0185074	Likely-benign
MI.23345	MT-ND6	P03923	14267	C	T	cGg/cAg	136	R	Q	0.320509	0.179675	VUS	N
MI.10759	MT-ND1	P03886	3308	T	A	aTa/aAa	1	M	K	0.424883	0.394639	VUS	N
MI.4862	MT-CO1	P00395	7297	T	G	gTa/gGa	465	V	G	0.244708	0.077234	Likely-benign
MI.23704	MT-ND6	P03923	14443	C	A	gaG/gaT	77	E	D	0.466971	0.492057	VUS
MI.23581	MT-ND6	P03923	14381	A	T	aTg/aAg	98	M	K	0.460876	0.477994	VUS
MI.6856	MT-CO3	P00414	9310	T	C	tTt/tCt	35	F	S	0.371295	0.276142	VUS
MI.10498	MT-CYB	P00156	15765	G	A	gGa/gAa	340	G	E	0.360711	0.254464	VUS	N
MI.10471	MT-CYB	P00156	15752	A	G	Acc/Gcc	336	T	A	0.137349	0.0121627	Likely-benign	N
MI.13722	MT-ND2	P03891	4926	C	T	Ctt/Ttt	153	L	F	0.106337	0.00542935	Likely-benign	N
MI.22472	MT-ND5	P03915	13846	C	T	Ctc/Ttc	504	L	F	0.374144	0.282098	VUS
MI.18864	MT-ND4	P03905	11970	C	T	gCc/gTc	404	A	V	0.624377	0.796319	VUS
MI.10228	MT-CYB	P00156	15639	T	G	aTc/aGc	298	I	S	0.429053	0.404251	VUS
MI.9023	MT-CYB	P00156	15072	A	G	tAc/tGc	109	Y	C	0.23293	0.0659574	Likely-benign	N
MI.6863	MT-CO3	P00414	9313	A	G	cAc/cGc	36	H	R	0.386586	0.308657	VUS
MI.22614	MT-ND5	P03915	13912	C	T	Ctc/Ttc	526	L	F	0.342296	0.218621	VUS	N
MI.11322	MT-ND1	P03886	3578	T	C	aTa/aCa	91	M	T	0.292025	0.135014	VUS	N
MI.16122	MT-ND4L	P03901	10672	C	T	gCc/gTc	68	A	V	0.457269	0.469649	VUS
MI.1427	MT-ATP6	P00846	9197	A	G	gAc/gGc	224	D	G	0.308864	0.160532	VUS
MI.15463	MT-ND3	P03897	10291	C	T	gCc/gTc	78	A	V	0.484499	0.532085	VUS
MI.8789	MT-CYB	P00156	14966	A	G	Aat/Gat	74	N	D	0.210904	0.0479498	Likely-benign	N
MI.22150	MT-ND5	P03915	13691	A	C	aAc/aCc	452	N	T	0.452112	0.457695	VUS
MI.5399	MT-CO2	P00403	7685	A	G	Atc/Gtc	34	I	V	0.104977	0.00521488	Likely-benign	N
MI.3039	MT-CO1	P00395	6447	C	T	Ccc/Tcc	182	P	S	0.231945	0.0650673	Likely-benign
MI.10825	MT-ND1	P03886	3338	T	A	gTa/gAa	11	V	E	0.364924	0.263006	VUS	N
MI.12997	MT-ND2	P03891	4585	C	T	gCt/gTt	39	A	V	0.539774	0.650655	VUS
MI.23342	MT-ND6	P03923	14265	C	T	Gag/Aag	137	E	K	0.278077	0.115852	VUS
MI.4025	MT-CO1	P00395	6907	C	T	tCt/tTt	335	S	F	0.43845	0.425995	VUS
MI.23965	MT-ND6	P03923	14565	C	T	Gtg/Atg	37	V	M	0.197477	0.0388133	Likely-benign	N
MI.1797	MT-ATP8	P03928	8532	C	T	aCg/aTg	56	T	M	0.289379	0.13124	VUS
MI.20405	MT-ND5	P03915	12876	C	A	atC/atA	180	I	M	0.290036	0.132172	VUS
MI.15300	MT-ND3	P03897	10216	T	C	aTa/aCa	53	M	T	0.495682	0.557162	VUS
MI.9957	MT-CYB	P00156	15510	A	C	aAt/aCt	255	N	T	0.36452	0.262181	VUS
MI.14574	MT-ND2	P03891	5331	C	T	Ctt/Ttt	288	L	F	0.326543	0.190061	VUS
MI.12100	MT-ND1	P03886	3952	G	A	Gcc/Acc	216	A	T	0.631795	0.806726	VUS
MI.6726	MT-CO3	P00414	9243	C	T	Ccc/Tcc	13	P	S	0.136896	0.0120361	Likely-benign	N
MI.7254	MT-CO3	P00414	9498	T	C	Ttc/Ctc	98	F	L	0.197798	0.0390163	Likely-benign	N
MI.19018	MT-ND4	P03905	12042	C	T	cCc/cTc	428	P	L	0.504881	0.577439	VUS
MI.18757	MT-ND4	P03905	11918	T	G	Tcc/Gcc	387	S	A	0.340236	0.21477	VUS	N
MI.5380	MT-CO2	P00403	7677	T	C	aTt/aCt	31	I	T	0.183192	0.0304975	Likely-benign
MI.15031	MT-ND3	P03897	10090	C	A	aCc/aAc	11	T	N	0.405343	0.350128	VUS
MI.6661	MT-CO3	P00414	9214	A	C	cAc/cCc	3	H	P	0.26234	0.0963848	Likely-benign	N
MI.22846	MT-ND5	P03915	14027	A	T	aAa/aTa	564	K	M	0.286972	0.127865	VUS	N
MI.21745	MT-ND5	P03915	13502	T	A	tTc/tAc	389	F	Y	0.478241	0.517882	VUS
MI.710	MT-ATP6	P00846	8861	C	T	aCa/aTa	112	T	M	0.144219	0.0142017	Likely-benign	N
MI.8794	MT-CYB	P00156	14967	A	G	aAt/aGt	74	N	S	0.282569	0.121827	VUS
MI.24062	MT-ND6	P03923	14613	A	C	Tct/Gct	21	S	A	0.393027	0.322725	VUS
MI.3911	MT-CO1	P00395	6853	G	C	gGc/gCc	317	G	A	0.467138	0.492443	VUS
MI.13356	MT-ND2	P03891	4752	T	C	Tca/Cca	95	S	P	0.41368	0.36899	VUS
MI.1454	MT-ATP8	P03928	8370	C	T	cCc/cTc	2	P	L	0.402754	0.344318	VUS
MI.3141	MT-CO1	P00395	6498	C	G	Ctc/Gtc	199	L	V	0.270364	0.106027	VUS
MI.16090	MT-ND4L	P03901	10657	T	A	aTa/aAa	63	M	K	0.459582	0.475002	VUS
MI.10209	MT-CYB	P00156	15630	T	C	tTa/tCa	295	L	S	0.16419	0.0214742	Likely-benign
MI.9931	MT-CYB	P00156	15498	G	T	gGc/gTc	251	G	V	0.399128	0.336224	VUS
MI.11021	MT-ND1	P03886	3431	C	T	cCc/cTc	42	P	L	0.605446	0.768022	VUS
MI.1266	MT-ATP6	P00846	9121	C	A	Ctg/Atg	199	L	M	0.315851	0.171873	VUS
MI.21074	MT-ND5	P03915	13195	T	A	Ttc/Atc	287	F	I	0.481289	0.524815	VUS
MI.4615	MT-CO1	P00395	7179	T	C	Ttc/Ctc	426	F	L	0.323168	0.184214	VUS
MI.16906	MT-ND4	P03905	11038	A	C	aaA/aaC	93	K	N	0.506869	0.581774	VUS
MI.17521	MT-ND4	P03905	11328	G	C	tGa/tCa	190	W	S	0.385478	0.30626	VUS
MI.158	MT-ATP6	P00846	8600	T	C	cTa/cCa	25	L	P	0.260861	0.0946704	Likely-benign	N
MI.306	MT-ATP6	P00846	8669	G	C	tGa/tCa	48	W	S	0.278372	0.116239	VUS
MI.2433	MT-CO1	P00395	6162	A	G	Atc/Gtc	87	I	V	0.137283	0.0121442	Likely-benign
MI.6177	MT-CO2	P00403	8046	T	C	aTt/aCt	154	I	T	0.25706	0.0903576	Likely-benign
MI.10505	MT-CYB	P00156	15769	A	C	caA/caC	341	Q	H	0.126826	0.00945049	Likely-benign	N
MI.14709	MT-ND2	P03891	5395	A	G	aAc/aGc	309	N	S	0.100981	0.00461891	Likely-benign
MI.6027	MT-CO2	P00403	7977	G	C	gGc/gCc	131	G	A	0.213191	0.0496409	Likely-benign
MI.11191	MT-ND1	P03886	3514	C	T	Ctc/Ttc	70	L	F	0.520834	0.611704	VUS
MI.13937	MT-ND2	P03891	5028	A	G	Ata/Gta	187	M	V	0.207542	0.0455363	Likely-benign	N
MI.12550	MT-ND1	P03886	4166	A	G	cAc/cGc	287	H	R	0.398163	0.334077	VUS	N
MI.9983	MT-CYB	P00156	15522	C	T	gCc/gTc	259	A	V	0.174796	0.0262377	Likely-benign
MI.22338	MT-ND5	P03915	13778	C	T	aCa/aTa	481	T	M	0.423249	0.390881	VUS
MI.7649	MT-CO3	P00414	9685	T	A	aTt/aAt	160	I	N	0.148299	0.0155194	Likely-benign
MI.14867	MT-ND2	P03891	5469	A	G	Acg/Gcg	334	T	A	0.118816	0.00769302	Likely-benign
MI.14952	MT-ND2	P03891	5509	T	C	tTa/tCa	347	L	S	0.132816	0.0109357	Likely-benign	N
MI.5544	MT-CO2	P00403	7754	G	C	Gac/Cac	57	D	H	0.172429	0.0251164	Likely-benign
MI.8284	MT-CO3	P00414	9974	C	A	atC/atA	256	I	M	0.177965	0.0277932	Likely-benign
MI.3808	MT-CO1	P00395	6805	C	T	aCa/aTa	301	T	M	0.398657	0.335175	VUS
MI.19864	MT-ND5	P03915	12632	C	T	tCc/tTc	99	S	F	0.675589	0.860644	VUS
MI.618	MT-ATP6	P00846	8817	A	T	caA/caT	97	Q	H	0.237623	0.0703083	Likely-benign
MI.2949	MT-CO1	P00395	6406	T	C	aTt/aCt	168	I	T	0.270467	0.106154	VUS
MI.7021	MT-CO3	P00414	9388	T	C	gTa/gCa	61	V	A	0.208961	0.0465449	Likely-benign
MI.6709	MT-CO3	P00414	9235	T	C	aTa/aCa	10	M	T	0.335879	0.206742	VUS
MI.10404	MT-CYB	P00156	15720	A	G	tAt/tGt	325	Y	C	0.213934	0.0501984	Likely-benign
MI.10157	MT-CYB	P00156	15603	A	G	aAc/aGc	286	N	S	0.182072	0.0299033	Likely-benign	N
MI.7336	MT-CO3	P00414	9535	C	A	cCc/cAc	110	P	H	0.229217	0.0626461	Likely-benign
MI.9269	MT-CYB	P00156	15189	A	C	aAc/aCc	148	N	T	0.369277	0.271953	VUS
MI.11327	MT-ND1	P03886	3580	C	T	Ccc/Tcc	92	P	S	0.491287	0.54736	VUS
MI.1098	MT-ATP6	P00846	9041	A	G	cAc/cGc	172	H	R	0.311875	0.165365	VUS
MI.7877	MT-CO3	P00414	9792	A	G	Aca/Gca	196	T	A	0.177579	0.0276005	Likely-benign
MI.23182	MT-ND6	P03923	14187	C	A	Ggt/Tgt	163	G	C	0.316521	0.172984	VUS
MI.11615	MT-ND1	P03886	3721	A	G	Aca/Gca	139	T	A	0.3247	0.186855	VUS	N
MI.5627	MT-CO2	P00403	7793	G	T	Gcc/Tcc	70	A	S	0.161698	0.0204498	Likely-benign	N
MI.10223	MT-CYB	P00156	15638	A	T	Atc/Ttc	298	I	F	0.161936	0.0205459	Likely-benign	N
MI.4422	MT-CO1	P00395	7093	T	C	tTt/tCt	397	F	S	0.292717	0.136012	VUS	N
MI.8342	MT-CYB	P00156	14759	C	G	Cgc/Ggc	5	R	G	0.261795	0.0957503	Likely-benign
MI.7261	MT-CO3	P00414	9500	C	G	ttC/ttG	98	F	L	0.198492	0.0394581	Likely-benign	N
MI.7622	MT-CO3	P00414	9673	G	A	cGa/cAa	156	R	Q	0.289627	0.131591	VUS
MI.133	MT-ATP6	P00846	8588	T	A	gTa/gAa	21	V	E	0.167036	0.0226876	Likely-benign	N
MI.8467	MT-CYB	P00156	14814	C	A	aCc/aAc	23	T	N	0.128978	0.00996684	Likely-benign
MI.18898	MT-ND4	P03905	11988	T	C	aTa/aCa	410	M	T	0.538456	0.648011	VUS
MI.11330	MT-ND1	P03886	3581	C	T	cCc/cTc	92	P	L	0.572875	0.713459	VUS
MI.21505	MT-ND5	P03915	13387	A	T	Aac/Tac	351	N	Y	0.457053	0.469148	VUS
MI.2192	MT-CO1	P00395	6055	A	G	gAc/gGc	51	D	G	0.345502	0.224677	VUS
MI.2868	MT-CO1	P00395	6369	T	G	Tcc/Gcc	156	S	A	0.292447	0.135622	VUS
MI.14521	MT-ND2	P03891	5307	A	G	Acc/Gcc	280	T	A	0.0738969	0.00175243	Likely-benign	N
MI.18268	MT-ND4	P03905	11685	T	C	tTc/tCc	309	F	S	0.468759	0.496172	VUS
MI.23825	MT-ND6	P03923	14501	A	G	aTt/aCt	58	I	T	0.430991	0.408727	VUS	N
MI.4584	MT-CO1	P00395	7165	T	C	gTa/gCa	421	V	A	0.292519	0.135726	VUS
MI.9938	MT-CYB	P00156	15502	C	G	gaC/gaG	252	D	E	0.190055	0.0343193	Likely-benign
MI.21881	MT-ND5	P03915	13564	T	C	Tct/Cct	410	S	P	0.378413	0.291114	VUS
MI.15869	MT-ND4L	P03901	10554	T	C	Tcc/Ccc	29	S	P	0.601559	0.761901	VUS
MI.1972	MT-CO1	P00395	5946	A	G	Att/Gtt	15	I	V	0.215351	0.0512748	Likely-benign
MI.18805	MT-ND4	P03905	11940	T	C	cTa/cCa	394	L	P	0.447596	0.447217	VUS
MI.12216	MT-ND1	P03886	4004	T	C	aTa/aCa	233	M	T	0.392872	0.322383	VUS
MI.11445	MT-ND1	P03886	3637	C	A	Cta/Ata	111	L	M	0.222492	0.0569375	Likely-benign
MI.10871	MT-ND1	P03886	3359	C	T	gCa/gTa	18	A	V	0.475633	0.511931	VUS	N
MI.10534	MT-CYB	P00156	15783	C	T	cCt/cTt	346	P	L	0.470977	0.501268	VUS
MI.16799	MT-ND4	P03905	10986	C	A	aCa/aAa	76	T	K	0.199094	0.0398438	Likely-benign	N
MI.1678	MT-ATP8	P03928	8475	C	A	cCc/cAc	37	P	H	0.321595	0.18152	VUS
MI.247	MT-ATP6	P00846	8642	A	T	aAc/aTc	39	N	I	0.280851	0.119521	VUS
MI.14524	MT-ND2	P03891	5308	C	T	aCc/aTc	280	T	I	0.0875454	0.00296077	Likely-benign	N
MI.14919	MT-ND2	P03891	5494	T	C	tTt/tCt	342	F	S	0.062236	0.00103349	Likely-benign
MI.22387	MT-ND5	P03915	13804	G	A	Gcc/Acc	490	A	T	0.23167	0.0648204	Likely-benign	N
MI.1783	MT-ATP8	P03928	8525	A	G	Aaa/Gaa	54	K	E	0.183194	0.0304986	Likely-benign	N
MI.7364	MT-CO3	P00414	9550	A	C	cAc/cCc	115	H	P	0.189378	0.0339283	Likely-benign
MI.15647	MT-ND3	P03897	10381	A	G	cAa/cGa	108	Q	R	0.281164	0.119938	VUS	N
MI.12767	MT-ND2	P03891	4477	C	A	cCc/cAc	3	P	H	0.438684	0.426538	VUS
MI.8958	MT-CYB	P00156	15039	T	C	aTc/aCc	98	I	T	0.218993	0.0541121	Likely-benign
MI.11741	MT-ND1	P03886	3784	T	C	Ttt/Ctt	160	F	L	0.386391	0.308236	VUS
MI.1052	MT-ATP6	P00846	9020	C	T	aCt/aTt	165	T	I	0.174397	0.0260466	Likely-benign	N
MI.18674	MT-ND4	P03905	11877	T	C	aTt/aCt	373	I	T	0.474648	0.50968	VUS
MI.4163	MT-CO1	P00395	6973	T	C	gTa/gCa	357	V	A	0.103472	0.00498448	Likely-benign	N
MI.4419	MT-CO1	P00395	7092	T	C	Ttt/Ctt	397	F	L	0.223345	0.0576415	Likely-benign
MI.9761	MT-CYB	P00156	15416	T	C	Tac/Cac	224	Y	H	0.141065	0.0132383	Likely-benign
MI.14854	MT-ND2	P03891	5461	C	G	gCc/gGc	331	A	G	0.104889	0.00520114	Likely-benign
MI.7581	MT-CO3	P00414	9655	G	A	aGt/aAt	150	S	N	0.173196	0.0254763	Likely-benign	N
MI.21670	MT-ND5	P03915	13465	A	T	Agc/Tgc	377	S	C	0.212999	0.0494972	Likely-benign	N
MI.8564	MT-CYB	P00156	14859	G	T	gGc/gTc	38	G	V	0.379791	0.294047	VUS
MI.1245	MT-ATP6	P00846	9110	T	G	aTt/aGt	195	I	S	0.283085	0.122526	VUS
MI.23363	MT-ND6	P03923	14276	C	A	gGg/gTg	133	G	V	0.297151	0.142508	VUS
MI.10716	MT-CYB	P00156	15868	C	A	aaC/aaA	374	N	K	0.129474	0.0100885	Likely-benign
MI.11915	MT-ND1	P03886	3866	T	G	aTc/aGc	187	I	S	0.523882	0.618106	VUS
MI.2821	MT-CO1	P00395	6347	C	A	ttC/ttA	148	F	L	0.189505	0.0340013	Likely-benign
MI.227	MT-ATP6	P00846	8633	A	G	tAt/tGt	36	Y	C	0.215388	0.051303	Likely-benign	N
MI.8314	MT-CO3	P00414	9988	C	A	tCt/tAt	261	S	Y	0.239787	0.0723778	Likely-benign
MI.21419	MT-ND5	P03915	13350	A	C	atA/atC	338	M	I	0.513098	0.595241	VUS
MI.22188	MT-ND5	P03915	13709	C	T	gCa/gTa	458	A	V	0.188884	0.0336447	Likely-benign	N
MI.5354	MT-CO2	P00403	7665	C	T	gCc/gTc	27	A	V	0.105266	0.00525999	Likely-benign	N
MI.5388	MT-CO2	P00403	7680	T	C	tTc/tCc	32	F	S	0.139476	0.0127704	Likely-benign	N
MI.1273	MT-ATP6	P00846	9124	A	G	Act/Gct	200	T	A	0.111407	0.00628321	Likely-benign
MI.4347	MT-CO1	P00395	7060	T	C	gTa/gCa	386	V	A	0.427827	0.401422	VUS
MI.20402	MT-ND5	P03915	12875	T	C	aTc/aCc	180	I	T	0.440071	0.429756	VUS
MI.3197	MT-CO1	P00395	6525	A	C	Ata/Cta	208	M	L	0.258661	0.0921587	Likely-benign	N
MI.9947	MT-CYB	P00156	15506	G	A	Gac/Aac	254	D	N	0.130559	0.0103584	Likely-benign	N
MI.930	MT-ATP6	P00846	8962	A	T	Acc/Tcc	146	T	S	0.164224	0.0214886	Likely-benign	N
MI.5569	MT-CO2	P00403	7765	A	T	gaA/gaT	60	E	D	0.148288	0.0155161	Likely-benign
MI.15176	MT-ND3	P03897	10159	C	G	tCc/tGc	34	S	C	0.356684	0.246414	VUS
MI.9737	MT-CYB	P00156	15406	C	A	ttC/ttA	220	F	L	0.229356	0.0627681	Likely-benign
MI.22206	MT-ND5	P03915	13718	G	C	aGc/aCc	461	S	T	0.287873	0.129122	VUS	N
MI.1048	MT-ATP6	P00846	9018	T	G	atT/atG	164	I	M	0.12277	0.008529	Likely-benign
MI.1874	MT-ATP8	P03928	8568	C	G	tCc/tGc	68	S	C	0.147041	0.0151043	Likely-benign	N
MI.16773	MT-ND4	P03905	10973	C	T	Ctc/Ttc	72	L	F	0.367811	0.268926	VUS
MI.8797	MT-CYB	P00156	14969	T	C	Tat/Cat	75	Y	H	0.102891	0.00489744	Likely-benign	N
MI.9241	MT-CYB	P00156	15176	A	G	Aca/Gca	144	T	A	0.266736	0.101594	VUS	N
MI.21319	MT-ND5	P03915	13306	C	G	Cta/Gta	324	L	V	0.430364	0.407278	VUS
MI.2990	MT-CO1	P00395	6423	C	G	Cct/Gct	174	P	A	0.154109	0.0175408	Likely-benign
MI.13763	MT-ND2	P03891	4947	T	A	Tta/Ata	160	L	M	0.0899155	0.00321697	Likely-benign
MI.16469	MT-ND4	P03905	10834	C	G	atC/atG	25	I	M	0.221244	0.0559189	Likely-benign
MI.16707	MT-ND4	P03905	10938	C	T	cCc/cTc	60	P	L	0.321743	0.181773	VUS
MI.1435	MT-ATP6	P00846	9200	A	G	aAc/aGc	225	N	S	0.0546585	0.00069467	Benign	N
MI.9959	MT-CYB	P00156	15510	A	G	aAt/aGt	255	N	S	0.194192	0.0367772	Likely-benign	N
MI.10952	MT-ND1	P03886	3399	A	C	atA/atC	31	M	I	0.44725	0.446415	VUS
MI.4047	MT-CO1	P00395	6918	C	T	Ctc/Ttc	339	L	F	0.14615	0.0148153	Likely-benign	N
MI.21721	MT-ND5	P03915	13490	T	A	tTc/tAc	385	F	Y	0.315179	0.170764	VUS
MI.17138	MT-ND4	P03905	11144	A	G	Acc/Gcc	129	T	A	0.30741	0.158226	VUS
MI.5972	MT-CO2	P00403	7952	C	T	Ctt/Ttt	123	L	F	0.16408	0.0214282	Likely-benign
MI.22139	MT-ND5	P03915	13685	T	A	cTa/cAa	450	L	Q	0.434466	0.416766	VUS
MI.589	MT-ATP6	P00846	8803	A	T	Aca/Tca	93	T	S	0.138095	0.0123736	Likely-benign	N
MI.12783	MT-ND2	P03891	4486	A	C	cAa/cCa	6	Q	P	0.45231	0.458154	VUS
MI.2637	MT-CO1	P00395	6256	T	C	gTg/gCg	118	V	A	0.157933	0.0189677	Likely-benign
MI.8829	MT-CYB	P00156	14983	C	A	atC/atA	79	I	M	0.147987	0.0154159	Likely-benign
MI.20090	MT-ND5	P03915	12733	A	G	Acc/Gcc	133	T	A	0.318016	0.175475	VUS
MI.22336	MT-ND5	P03915	13777	A	G	Aca/Gca	481	T	A	0.212728	0.0492948	Likely-benign
MI.5374	MT-CO2	P00403	7675	C	A	atC/atA	30	I	M	0.237726	0.0704063	Likely-benign
MI.23588	MT-ND6	P03923	14385	C	G	Gcg/Ccg	97	A	P	0.392215	0.32094	VUS
MI.4316	MT-CO1	P00395	7044	C	G	Cta/Gta	381	L	V	0.356277	0.245606	VUS
MI.22151	MT-ND5	P03915	13691	A	G	aAc/aGc	452	N	S	0.215665	0.0515154	Likely-benign
MI.23272	MT-ND6	P03923	14233	A	C	gaT/gaG	147	D	E	0.148601	0.0156205	Likely-benign
MI.10793	MT-ND1	P03886	3323	T	A	cTc/cAc	6	L	H	0.396625	0.330665	VUS
MI.3850	MT-CO1	P00395	6826	C	T	gCt/gTt	308	A	V	0.302568	0.150687	VUS
MI.2069	MT-CO1	P00395	5995	C	T	aCa/aTa	31	T	M	0.0662792	0.00125372	Likely-benign	N
MI.9955	MT-CYB	P00156	15509	A	G	Aat/Gat	255	N	D	0.257432	0.0907747	Likely-benign
MI.7411	MT-CO3	P00414	9573	C	A	Ccg/Acg	123	P	T	0.241087	0.0736399	Likely-benign
MI.10291	MT-CYB	P00156	15668	C	A	Cat/Aat	308	H	N	0.189201	0.0338266	Likely-benign	N
MI.10254	MT-CYB	P00156	15651	C	A	gCa/gAa	302	A	E	0.165476	0.0220167	Likely-benign
MI.14800	MT-ND2	P03891	5436	A	G	Acc/Gcc	323	T	A	0.0730074	0.0016882	Likely-benign	N
MI.874	MT-ATP6	P00846	8938	A	C	Atc/Ctc	138	I	L	0.202873	0.0423257	Likely-benign
MI.759	MT-ATP6	P00846	8884	A	G	Aag/Gag	120	K	E	0.259879	0.0935438	Likely-benign
MI.345	MT-ATP6	P00846	8689	A	G	Aaa/Gaa	55	K	E	0.217622	0.0530314	Likely-benign	N
MI.11175	MT-ND1	P03886	3506	C	T	aCc/aTc	67	T	I	0.397366	0.332307	VUS
MI.14900	MT-ND2	P03891	5486	C	A	atC/atA	339	I	M	0.0754339	0.00186735	Likely-benign
MI.19139	MT-ND4	P03905	12098	C	G	Cta/Gta	447	L	V	0.405521	0.350529	VUS
MI.11881	MT-ND1	P03886	3851	C	T	gCc/gTc	182	A	V	0.338926	0.21234	VUS
MI.2978	MT-CO1	P00395	6418	A	C	aAa/aCa	172	K	T	0.201746	0.0415744	Likely-benign	N
MI.2980	MT-CO1	P00395	6419	A	C	aaA/aaC	172	K	N	0.178594	0.0281097	Likely-benign	N
MI.20056	MT-ND5	P03915	12716	C	T	aCc/aTc	127	T	I	0.494093	0.553626	VUS
MI.10584	MT-CYB	P00156	15806	G	A	Gca/Aca	354	A	T	0.0585174	0.000855754	Benign	N
MI.9999	MT-CYB	P00156	15530	T	A	Tta/Ata	262	L	M	0.272267	0.1084	VUS
MI.11343	MT-ND1	P03886	3587	C	T	cCc/cTc	94	P	L	0.458382	0.472224	VUS
MI.21057	MT-ND5	P03915	13186	A	T	Acc/Tcc	284	T	S	0.290229	0.132446	VUS	N
MI.23176	MT-ND6	P03923	14184	C	T	Gta/Ata	164	V	M	0.193381	0.0362857	Likely-benign
MI.9929	MT-CYB	P00156	15498	G	C	gGc/gCc	251	G	A	0.154738	0.0177702	Likely-benign
MI.9623	MT-CYB	P00156	15353	A	G	Acg/Gcg	203	T	A	0.141554	0.0133845	Likely-benign	N
MI.14143	MT-ND2	P03891	5124	C	A	Ctc/Atc	219	L	I	0.114576	0.0068618	Likely-benign	N
MI.13642	MT-ND2	P03891	4890	A	G	Atc/Gtc	141	I	V	0.0345437	0.000172415	Benign	N
MI.8275	MT-CO3	P00414	9970	C	T	tCc/tTc	255	S	F	0.187438	0.0328248	Likely-benign
MI.1452	MT-ATP8	P03928	8369	C	A	Ccc/Acc	2	P	T	0.308419	0.159824	VUS
MI.859	MT-ATP6	P00846	8930	C	A	aCa/aAa	135	T	K	0.182497	0.0301281	Likely-benign	N
MI.1539	MT-ATP8	P03928	8409	C	G	cCc/cGc	15	P	R	0.130619	0.0103733	Likely-benign
MI.9393	MT-CYB	P00156	15248	T	C	Tac/Cac	168	Y	H	0.222859	0.0572397	Likely-benign
MI.4507	MT-CO1	P00395	7134	A	C	Aaa/Caa	411	K	Q	0.244575	0.0770999	Likely-benign
MI.8986	MT-CYB	P00156	15054	A	T	tAt/tTt	103	Y	F	0.31328	0.16765	VUS
MI.5573	MT-CO2	P00403	7767	T	C	aTa/aCa	61	M	T	0.135546	0.0116637	Likely-benign
MI.1770	MT-ATP8	P03928	8519	G	C	Gaa/Caa	52	E	Q	0.15729	0.0187221	Likely-benign	N
MI.3015	MT-CO1	P00395	6436	A	C	cAa/cCa	178	Q	P	0.225423	0.0593802	Likely-benign
MI.9013	MT-CYB	P00156	15068	C	T	Ctc/Ttc	108	L	F	0.146272	0.0148547	Likely-benign
MI.8172	MT-CO3	P00414	9921	G	T	Gcc/Tcc	239	A	S	0.200542	0.0407828	Likely-benign
MI.19186	MT-ND4	P03905	12119	A	C	Att/Ctt	454	I	L	0.388029	0.311792	VUS
MI.9808	MT-CYB	P00156	15438	G	C	gGc/gCc	231	G	A	0.233753	0.0667066	Likely-benign	N
MI.5163	MT-CO1	P00395	7438	A	T	aAa/aTa	512	K	M	0.15051	0.0162685	Likely-benign
MI.1318	MT-ATP6	P00846	9145	G	T	Gcc/Tcc	207	A	S	0.265796	0.100465	VUS
MI.21195	MT-ND5	P03915	13248	C	A	ttC/ttA	304	F	L	0.227904	0.0615026	Likely-benign
MI.14285	MT-ND2	P03891	5196	T	G	Tta/Gta	243	L	V	0.148639	0.0156333	Likely-benign
MI.13448	MT-ND2	P03891	4795	C	T	gCc/gTc	109	A	V	0.16972	0.0238749	Likely-benign
MI.12004	MT-ND1	P03886	3908	C	G	gCc/gGc	201	A	G	0.274208	0.110856	VUS
MI.1417	MT-ATP6	P00846	9193	C	T	Cac/Tac	223	H	Y	0.0708355	0.00153819	Likely-benign	N
MI.1000	MT-ATP6	P00846	8995	G	A	Gcc/Acc	157	A	T	0.100377	0.00453304	Likely-benign	N
MI.20935	MT-ND5	P03915	13127	A	G	cAc/cGc	264	H	R	0.357291	0.247621	VUS
MI.21931	MT-ND5	P03915	13586	C	T	tCc/tTc	417	S	F	0.377975	0.290185	VUS	N
MI.5533	MT-CO2	P00403	7749	T	G	aTc/aGc	55	I	S	0.129895	0.0101926	Likely-benign
MI.4713	MT-CO1	P00395	7227	G	A	Gac/Aac	442	D	N	0.202607	0.0421473	Likely-benign
MI.16190	MT-ND4L	P03901	10707	T	G	Tca/Gca	80	S	A	0.110171	0.00606704	Likely-benign	N
MI.10497	MT-CYB	P00156	15765	G	T	gGa/gTa	340	G	V	0.390976	0.318225	VUS
MI.13761	MT-ND2	P03891	4946	C	A	atC/atA	159	I	M	0.0463002	0.000418941	Benign
MI.13020	MT-ND2	P03891	4594	C	T	cCa/cTa	42	P	L	0.542827	0.656738	VUS
MI.171	MT-ATP6	P00846	8605	C	A	Ccc/Acc	27	P	T	0.225384	0.0593473	Likely-benign
MI.10938	MT-ND1	P03886	3392	G	C	gGc/gCc	29	G	A	0.368589	0.270531	VUS	N
MI.16734	MT-ND4	P03905	10952	C	T	Ctc/Ttc	65	L	F	0.386681	0.308863	VUS
MI.2468	MT-CO1	P00395	6177	A	G	Atg/Gtg	92	M	V	0.321686	0.181676	VUS
MI.1843	MT-ATP8	P03928	8553	C	T	tCa/tTa	63	S	L	0.136747	0.0119947	Likely-benign	N
MI.8705	MT-CYB	P00156	14927	A	C	Acc/Ccc	61	T	P	0.211907	0.0486866	Likely-benign
MI.10564	MT-CYB	P00156	15796	T	G	atT/atG	350	I	M	0.127981	0.00972533	Likely-benign
MI.5571	MT-CO2	P00403	7766	A	T	Ata/Tta	61	M	L	0.154646	0.0177367	Likely-benign
MI.2905	MT-CO1	P00395	6387	A	G	Atc/Gtc	162	I	V	0.118157	0.00755942	Likely-benign
MI.8310	MT-CO3	P00414	9987	T	A	Tct/Act	261	S	T	0.223056	0.0574023	Likely-benign
MI.21075	MT-ND5	P03915	13195	T	C	Ttc/Ctc	287	F	L	0.339773	0.21391	VUS	N
MI.1575	MT-ATP8	P03928	8428	C	A	ttC/ttA	21	F	L	0.0756943	0.00188732	Likely-benign	N
MI.3212	MT-CO1	P00395	6534	A	T	Aca/Tca	211	T	S	0.366285	0.265789	VUS
MI.16572	MT-ND4	P03905	10881	T	G	tTt/tGt	41	F	C	0.313261	0.167618	VUS
MI.15354	MT-ND3	P03897	10240	C	T	aCc/aTc	61	T	I	0.400243	0.338706	VUS
MI.10507	MT-CYB	P00156	15770	C	A	Cca/Aca	342	P	T	0.204235	0.0432459	Likely-benign
MI.1481	MT-ATP8	P03928	8382	C	T	aCt/aTt	6	T	I	0.100929	0.00461139	Likely-benign	N
MI.10719	MT-CYB	P00156	15869	A	G	Aaa/Gaa	375	K	E	0.068271	0.00137318	Likely-benign	N
MI.14111	MT-ND2	P03891	5107	C	T	aCt/aTt	213	T	I	0.0236563	5.51052e-05	Benign
MI.14760	MT-ND2	P03891	5418	T	G	Ttt/Gtt	317	F	V	0.135254	0.0115842	Likely-benign
MI.8654	MT-CYB	P00156	14903	A	C	Atg/Ctg	53	M	L	0.270973	0.106783	VUS
MI.10401	MT-CYB	P00156	15719	T	C	Tat/Cat	325	Y	H	0.0614287	0.00099294	Benign	N
MI.16955	MT-ND4	P03905	11061	C	G	tCc/tGc	101	S	C	0.248887	0.0815225	Likely-benign
MI.12625	MT-ND1	P03886	4202	C	T	gCa/gTa	299	A	V	0.275388	0.112365	VUS
MI.3686	MT-CO1	P00395	6750	C	A	Cta/Ata	283	L	M	0.18407	0.030969	Likely-benign	N
MI.2198	MT-CO1	P00395	6057	C	T	Cac/Tac	52	H	Y	0.164583	0.0216388	Likely-benign
MI.1572	MT-ATP8	P03928	8427	T	C	tTc/tCc	21	F	S	0.212672	0.0492534	Likely-benign
MI.7329	MT-CO3	P00414	9532	C	G	aCc/aGc	109	T	S	0.148982	0.0157484	Likely-benign
MI.6845	MT-CO3	P00414	9305	G	C	atG/atC	33	M	I	0.197167	0.0386182	Likely-benign
MI.15039	MT-ND3	P03897	10095	C	A	Cta/Ata	13	L	M	0.241882	0.0744196	Likely-benign
MI.753	MT-ATP6	P00846	8881	T	C	Tct/Cct	119	S	P	0.206044	0.0444889	Likely-benign
MI.7316	MT-CO3	P00414	9526	C	T	gCc/gTc	107	A	V	0.0931718	0.00359345	Likely-benign	N
MI.21963	MT-ND5	P03915	13604	G	C	aGc/aCc	423	S	T	0.194417	0.0369143	Likely-benign	N
MI.19473	MT-ND5	P03915	12454	G	T	Gtc/Ttc	40	V	F	0.457557	0.470314	VUS
MI.7525	MT-CO3	P00414	9630	G	C	Gta/Cta	142	V	L	0.121933	0.00834704	Likely-benign	N
MI.12423	MT-ND1	P03886	4106	C	T	aCc/aTc	267	T	I	0.26862	0.103881	VUS
MI.1439	MT-ATP6	P00846	9202	A	C	Aca/Cca	226	T	P	0.227011	0.0607325	Likely-benign
MI.24071	MT-ND6	P03923	14617	A	C	ttT/ttG	19	F	L	0.215864	0.051668	Likely-benign
MI.3615	MT-CO1	P00395	6717	G	A	Ggt/Agt	272	G	S	0.169028	0.0235647	Likely-benign	N
MI.4549	MT-CO1	P00395	7151	C	G	atC/atG	416	I	M	0.102028	0.00477016	Likely-benign
MI.4211	MT-CO1	P00395	6996	A	G	Atc/Gtc	365	I	V	0.0953415	0.00386057	Likely-benign
MI.11273	MT-ND1	P03886	3553	C	T	Ctt/Ttt	83	L	F	0.322592	0.183224	VUS	N
MI.22002	MT-ND5	P03915	13622	T	A	cTc/cAc	429	L	H	0.167202	0.0227596	Likely-benign
MI.14783	MT-ND2	P03891	5427	A	G	Aca/Gca	320	T	A	0.0747804	0.00181787	Likely-benign	N
MI.24096	MT-ND6	P03923	14628	A	C	Ttt/Gtt	16	F	V	0.302002	0.149821	VUS
MI.16691	MT-ND4	P03905	10931	T	C	Tcc/Ccc	58	S	P	0.290819	0.133286	VUS	N
MI.2977	MT-CO1	P00395	6417	A	C	Aaa/Caa	172	K	Q	0.112441	0.0064681	Likely-benign	N
MI.6685	MT-CO3	P00414	9225	G	A	Gcc/Acc	7	A	T	0.115303	0.00699963	Likely-benign
MI.1856	MT-ATP8	P03928	8559	C	T	cCc/cTc	65	P	L	0.128491	0.00984815	Likely-benign	N
MI.5565	MT-CO2	P00403	7764	A	G	gAa/gGa	60	E	G	0.183212	0.030508	Likely-benign
MI.2020	MT-CO1	P00395	5970	G	A	Ggc/Agc	23	G	S	0.22551	0.0594533	Likely-benign	N
MI.2878	MT-CO1	P00395	6375	A	C	Atc/Ctc	158	I	L	0.242552	0.0750801	Likely-benign
MI.13714	MT-ND2	P03891	4923	A	G	Agc/Ggc	152	S	G	0.0673992	0.00131998	Likely-benign	N
MI.1729	MT-ATP8	P03928	8501	A	G	Aat/Gat	46	N	D	0.0581589	0.000839812	Benign	N
MI.20997	MT-ND5	P03915	13157	A	G	cAa/cGa	274	Q	R	0.366594	0.266422	VUS
MI.1562	MT-ATP8	P03928	8421	C	T	aCa/aTa	19	T	M	0.150254	0.0161806	Likely-benign
MI.22773	MT-ND5	P03915	13990	C	T	Ctc/Ttc	552	L	F	0.331978	0.199684	VUS
MI.9332	MT-CYB	P00156	15219	C	T	aCa/aTa	158	T	M	0.052348	0.000608873	Benign	N
MI.9916	MT-CYB	P00156	15491	C	T	Ctc/Ttc	249	L	F	0.151144	0.0164877	Likely-benign	N
MI.14755	MT-ND2	P03891	5416	A	G	cAg/cGg	316	Q	R	0.0756333	0.00188262	Likely-benign
MI.15918	MT-ND4L	P03901	10578	A	G	Ata/Gta	37	M	V	0.0914689	0.00339297	Likely-benign
MI.2328	MT-CO1	P00395	6112	T	C	gTa/gCa	70	V	A	0.0886617	0.00307962	Likely-benign	N
MI.2960	MT-CO1	P00395	6410	C	A	atC/atA	169	I	M	0.221598	0.0562066	Likely-benign
MI.2316	MT-CO1	P00395	6108	A	G	Ata/Gta	69	M	V	0.139901	0.0128943	Likely-benign	N
MI.6983	MT-CO3	P00414	9370	A	G	tAc/tGc	55	Y	C	0.151634	0.0166587	Likely-benign	N
MI.6909	MT-CO3	P00414	9333	C	T	Ctc/Ttc	43	L	F	0.106161	0.00540127	Likely-benign	N
MI.22282	MT-ND5	P03915	13752	T	A	atT/atA	472	I	M	0.0748285	0.00182148	Likely-benign	N
MI.9500	MT-CYB	P00156	15297	T	C	aTc/aCc	184	I	T	0.0410206	0.000290064	Benign	N
MI.13359	MT-ND2	P03891	4753	C	T	tCa/tTa	95	S	L	0.204082	0.0431414	Likely-benign
MI.756	MT-ATP6	P00846	8882	C	G	tCt/tGt	119	S	C	0.223262	0.0575723	Likely-benign
MI.16422	MT-ND4	P03905	10814	A	C	Aaa/Caa	19	K	Q	0.225421	0.0593782	Likely-benign
MI.10698	MT-CYB	P00156	15861	T	A	aTt/aAt	372	I	N	0.0996395	0.00442987	Likely-benign
MI.15085	MT-ND3	P03897	10117	T	C	aTt/aCt	20	I	T	0.208068	0.0459085	Likely-benign	N
MI.8412	MT-CYB	P00156	14791	C	G	aaC/aaG	15	N	K	0.173488	0.0256143	Likely-benign
MI.7212	MT-CO3	P00414	9480	T	G	Ttt/Gtt	92	F	V	0.237328	0.0700293	Likely-benign
MI.10444	MT-CYB	P00156	15740	C	A	Ctc/Atc	332	L	I	0.0537302	0.00065927	Benign
MI.14941	MT-ND2	P03891	5505	A	G	Atc/Gtc	346	I	V	0.0671659	0.00130598	Likely-benign	N
MI.7964	MT-CO3	P00414	9831	A	G	Att/Gtt	209	I	V	0.19302	0.0360689	Likely-benign
MI.14310	MT-ND2	P03891	5208	A	G	Acc/Gcc	247	T	A	0.0468883	0.000435333	Benign	N
MI.24128	MT-ND6	P03923	14645	A	G	gTg/gCg	10	V	A	0.338899	0.212291	VUS
MI.15050	MT-ND3	P03897	10101	T	A	Tta/Ata	15	L	M	0.104193	0.00509397	Likely-benign
MI.11112	MT-ND1	P03886	3475	A	G	Acc/Gcc	57	T	A	0.384365	0.303855	VUS
MI.503	MT-ATP6	P00846	8761	A	G	Att/Gtt	79	I	V	0.0950169	0.00381976	Likely-benign	N
MI.1775	MT-ATP8	P03928	8521	A	C	gaA/gaC	52	E	D	0.0973562	0.00412067	Likely-benign
MI.1108	MT-ATP6	P00846	9046	A	G	Att/Gtt	174	I	V	0.0986983	0.00430053	Likely-benign	N
MI.8641	MT-CYB	P00156	14896	C	G	ttC/ttG	50	F	L	0.113491	0.0066598	Likely-benign
MI.20603	MT-ND5	P03915	12965	T	C	cTc/cCc	210	L	P	0.167172	0.0227465	Likely-benign	N
MI.14291	MT-ND2	P03891	5199	A	G	Att/Gtt	244	I	V	0.05551	0.000728257	Benign
MI.2946	MT-CO1	P00395	6405	A	C	Att/Ctt	168	I	L	0.172623	0.0252071	Likely-benign	N
MI.22645	MT-ND5	P03915	13927	A	T	Agc/Tgc	531	S	C	0.228728	0.0622179	Likely-benign	N
MI.14193	MT-ND2	P03891	5148	A	G	Acc/Gcc	227	T	A	0.119013	0.00773318	Likely-benign
MI.239	MT-ATP6	P00846	8639	T	G	aTc/aGc	38	I	S	0.138326	0.0124393	Likely-benign	N
MI.8918	MT-CYB	P00156	15022	C	A	atC/atA	92	I	M	0.0820636	0.00242285	Likely-benign	N
MI.8769	MT-CYB	P00156	14955	C	T	aCt/aTt	70	T	I	0.102496	0.00483885	Likely-benign
MI.5220	MT-CO2	P00403	7607	G	A	Ggt/Agt	8	G	S	0.101185	0.00464812	Likely-benign	N
MI.2140	MT-CO1	P00395	6031	A	G	cAg/cGg	43	Q	R	0.21447	0.0506036	Likely-benign
MI.10286	MT-CYB	P00156	15665	C	T	Ctc/Ttc	307	L	F	0.174625	0.026156	Likely-benign
MI.6142	MT-CO2	P00403	8031	C	T	cCc/cTc	149	P	L	0.239628	0.0722247	Likely-benign
MI.12849	MT-ND2	P03891	4515	G	A	Ggc/Agc	16	G	S	0.444613	0.440294	VUS
MI.15743	MT-ND4L	P03901	10493	T	G	atT/atG	8	I	M	0.121393	0.00823096	Likely-benign	N
MI.23495	MT-ND6	P03923	14339	A	T	gTg/gAg	112	V	E	0.18798	0.0331305	Likely-benign	N
MI.5487	MT-CO2	P00403	7727	A	G	Aca/Gca	48	T	A	0.160919	0.0201366	Likely-benign
MI.19905	MT-ND5	P03915	12650	T	A	cTg/cAg	105	L	Q	0.178705	0.0281657	Likely-benign
MI.13164	MT-ND2	P03891	4663	C	T	aCc/aTc	65	T	I	0.306184	0.156297	VUS
MI.23853	MT-ND6	P03923	14513	A	G	aTa/aCa	54	M	T	0.223064	0.0574089	Likely-benign
MI.19811	MT-ND5	P03915	12607	C	T	Cct/Tct	91	P	S	0.25868	0.0921803	Likely-benign
MI.23586	MT-ND6	P03923	14384	G	C	gCg/gGg	97	A	G	0.060283	0.000937287	Benign	N
MI.14179	MT-ND2	P03891	5140	G	A	aGc/aAc	224	S	N	0.0500886	0.000532248	Benign
MI.2132	MT-CO1	P00395	6027	G	A	Ggc/Agc	42	G	S	0.174067	0.0258891	Likely-benign
MI.22077	MT-ND5	P03915	13660	A	G	Aac/Gac	442	N	D	0.084774	0.00267951	Likely-benign	N
MI.16419	MT-ND4	P03905	10812	C	G	tCc/tGc	18	S	C	0.290612	0.132991	VUS
MI.13745	MT-ND2	P03891	4938	C	T	Ctc/Ttc	157	L	F	0.0605915	0.000952055	Benign	N
MI.6828	MT-CO3	P00414	9297	C	A	Cta/Ata	31	L	M	0.169823	0.0239211	Likely-benign
MI.23580	MT-ND6	P03923	14381	A	G	aTg/aCg	98	M	T	0.294378	0.138424	VUS
MI.9254	MT-CYB	P00156	15182	A	G	Att/Gtt	146	I	V	0.203255	0.0425826	Likely-benign
MI.5066	MT-CO1	P00395	7393	G	A	gGa/gAa	497	G	E	0.282359	0.121543	VUS
MI.14759	MT-ND2	P03891	5418	T	C	Ttt/Ctt	317	F	L	0.0423487	0.000319498	Benign	N
MI.3117	MT-CO1	P00395	6486	C	G	Ctt/Gtt	195	L	V	0.256339	0.089555	Likely-benign
MI.9148	MT-CYB	P00156	15131	A	C	Ata/Cta	129	M	L	0.0663808	0.00125963	Likely-benign	N
MI.18647	MT-ND4	P03905	11864	T	G	Tta/Gta	369	L	V	0.384788	0.304769	VUS
MI.19030	MT-ND4	P03905	12048	T	C	tTc/tCc	430	F	S	0.21006	0.0473361	Likely-benign
MI.1663	MT-ATP8	P03928	8468	C	A	Cta/Ata	35	L	M	0.0637015	0.00110996	Likely-benign
MI.13270	MT-ND2	P03891	4711	C	T	tCc/tTc	81	S	F	0.196557	0.0382355	Likely-benign	N
MI.12945	MT-ND2	P03891	4561	T	G	gTa/gGa	31	V	G	0.274358	0.111047	VUS
MI.9799	MT-CYB	P00156	15434	C	A	Ctc/Atc	230	L	I	0.0578775	0.000827443	Benign	N
MI.14296	MT-ND2	P03891	5201	T	A	atT/atA	244	I	M	0.0503471	0.000540661	Benign	N
MI.2995	MT-CO1	P00395	6426	G	A	Gcc/Acc	175	A	T	0.147832	0.0153644	Likely-benign
MI.7365	MT-CO3	P00414	9550	A	G	cAc/cGc	115	H	R	0.0668018	0.00128435	Likely-benign	N
MI.7427	MT-CO3	P00414	9580	A	G	aAt/aGt	125	N	S	0.147226	0.0151649	Likely-benign
MI.3063	MT-CO1	P00395	6457	T	C	gTc/gCc	185	V	A	0.123531	0.00869701	Likely-benign
MI.11783	MT-ND1	P03886	3803	T	G	aTc/aGc	166	I	S	0.0815764	0.00237859	Likely-benign	N
MI.10377	MT-CYB	P00156	15707	A	G	Agc/Ggc	321	S	G	0.121423	0.00823746	Likely-benign
MI.12241	MT-ND1	P03886	4015	C	T	Ctc/Ttc	237	L	F	0.22419	0.058344	Likely-benign	N
MI.17246	MT-ND4	P03905	11195	G	A	Ggc/Agc	146	G	S	0.497577	0.561368	VUS
MI.9673	MT-CYB	P00156	15378	T	C	aTc/aCc	211	I	T	0.0382025	0.000233794	Benign	N
MI.6945	MT-CO3	P00414	9352	C	T	aCc/aTc	49	T	I	0.103207	0.0049447	Likely-benign
MI.7245	MT-CO3	P00414	9493	G	C	gGa/gCa	96	G	A	0.110664	0.00615263	Likely-benign
MI.2634	MT-CO1	P00395	6255	G	A	Gtg/Atg	118	V	M	0.118203	0.00756864	Likely-benign	N
MI.5639	MT-CO2	P00403	7798	C	A	atC/atA	71	I	M	0.0880689	0.0030161	Likely-benign
MI.17039	MT-ND4	P03905	11101	A	C	gaA/gaC	114	E	D	0.191519	0.0351756	Likely-benign
MI.9549	MT-CYB	P00156	15318	C	T	gCc/gTc	191	A	V	0.0695977	0.00145694	Likely-benign	N
MI.15175	MT-ND3	P03897	10159	C	T	tCc/tTc	34	S	F	0.269502	0.104962	VUS	N
MI.3032	MT-CO1	P00395	6443	A	C	caA/caC	180	Q	H	0.177733	0.0276772	Likely-benign
MI.4467	MT-CO1	P00395	7114	C	T	aCc/aTc	404	T	I	0.0823649	0.00245051	Likely-benign	N
MI.14106	MT-ND2	P03891	5106	A	G	Act/Gct	213	T	A	0.107597	0.00563357	Likely-benign	N
MI.20087	MT-ND5	P03915	12731	T	C	gTt/gCt	132	V	A	0.332524	0.200664	VUS
MI.10721	MT-CYB	P00156	15870	A	C	aAa/aCa	375	K	T	0.0722962	0.00163802	Likely-benign	N
MI.14936	MT-ND2	P03891	5502	A	G	Ata/Gta	345	M	V	0.0937795	0.00366693	Likely-benign
MI.14021	MT-ND2	P03891	5068	T	C	aTa/aCa	200	M	T	0.0951285	0.00383376	Likely-benign
MI.24171	MT-ND6	P03923	14666	T	A	tAt/tTt	3	Y	F	0.204728	0.0435822	Likely-benign
MI.9884	MT-CYB	P00156	15476	C	A	Cta/Ata	244	L	M	0.143294	0.013914	Likely-benign
MI.14948	MT-ND2	P03891	5507	C	A	atC/atA	346	I	M	0.0524956	0.000614123	Benign	N
MI.6762	MT-CO3	P00414	9262	C	T	aCa/aTa	19	T	M	0.0861634	0.00281809	Likely-benign	N
MI.17922	MT-ND4	P03905	11520	C	T	aCa/aTa	254	T	M	0.29706	0.142372	VUS
MI.1086	MT-ATP6	P00846	9037	A	G	Atg/Gtg	171	M	V	0.0833667	0.00254402	Likely-benign	N
MI.11694	MT-ND1	P03886	3760	T	G	Tca/Gca	152	S	A	0.0955929	0.00389239	Likely-benign	N
MI.22745	MT-ND5	P03915	13975	A	T	Aac/Tac	547	N	Y	0.207519	0.0455203	Likely-benign	N
MI.21439	MT-ND5	P03915	13359	G	C	atG/atC	341	M	I	0.314195	0.169145	VUS
MI.23360	MT-ND6	P03923	14274	A	T	Ttg/Atg	134	L	M	0.0732154	0.00170307	Likely-benign
MI.1226	MT-ATP6	P00846	9102	C	A	atC/atA	192	I	M	0.0448013	0.000379061	Benign	N
MI.23247	MT-ND6	P03923	14220	A	T	Tta/Ata	152	L	M	0.0979444	0.00419884	Likely-benign
MI.10865	MT-ND1	P03886	3357	G	T	atG/atT	17	M	I	0.137308	0.0121514	Likely-benign
MI.12799	MT-ND2	P03891	4492	T	G	gTc/gGc	8	V	G	0.338471	0.2115	VUS
MI.14809	MT-ND2	P03891	5440	C	T	cCa/cTa	324	P	L	0.05472	0.000697058	Benign	N
MI.18721	MT-ND4	P03905	11900	G	A	Gtg/Atg	381	V	M	0.318046	0.175526	VUS
MI.6535	MT-CO2	P00403	8214	T	C	gTc/gCc	210	V	A	0.116558	0.0072422	Likely-benign
MI.14830	MT-ND2	P03891	5451	A	C	Aca/Cca	328	T	P	0.0646663	0.00116237	Likely-benign
MI.1847	MT-ATP8	P03928	8556	T	C	tTg/tCg	64	L	S	0.0561777	0.000755358	Benign	N
MI.10233	MT-CYB	P00156	15641	C	T	Ctc/Ttc	299	L	F	0.0402085	0.000273003	Benign	N
MI.6402	MT-CO2	P00403	8156	G	A	Gta/Ata	191	V	M	0.106663	0.00548163	Likely-benign
MI.1666	MT-ATP8	P03928	8469	T	G	cTa/cGa	35	L	R	0.212612	0.0492087	Likely-benign
MI.15125	MT-ND3	P03897	10136	A	C	caA/caC	26	Q	H	0.207885	0.0457787	Likely-benign
MI.7591	MT-CO3	P00414	9661	T	C	aTa/aCa	152	M	T	0.10769	0.0056488	Likely-benign	N
MI.16235	MT-ND4L	P03901	10728	C	A	Cta/Ata	87	L	M	0.217457	0.0529025	Likely-benign
MI.5555	MT-CO2	P00403	7758	C	T	gCt/gTt	58	A	V	0.153108	0.01718	Likely-benign
MI.1171	MT-ATP6	P00846	9077	T	A	aTt/aAt	184	I	N	0.211452	0.0483515	Likely-benign
MI.6789	MT-CO3	P00414	9277	C	G	gCc/gGc	24	A	G	0.144394	0.0142566	Likely-benign
MI.9099	MT-CYB	P00156	15107	C	A	Ctt/Att	121	L	I	0.0800077	0.00223987	Likely-benign
MI.9895	MT-CYB	P00156	15481	C	A	ttC/ttA	245	F	L	0.0446723	0.000375756	Benign	N
MI.1556	MT-ATP8	P03928	8418	T	C	cTt/cCt	18	L	P	0.174953	0.0263133	Likely-benign
MI.7104	MT-CO3	P00414	9429	G	A	Gtc/Atc	75	V	I	0.0920553	0.0034611	Likely-benign
MI.2593	MT-CO1	P00395	6234	C	T	Ctc/Ttc	111	L	F	0.228851	0.0623255	Likely-benign
MI.9167	MT-CYB	P00156	15140	G	A	Gtc/Atc	132	V	I	0.0468765	0.000435	Benign	N
MI.15028	MT-ND3	P03897	10089	A	G	Acc/Gcc	11	T	A	0.162516	0.0207823	Likely-benign
MI.19713	MT-ND5	P03915	12562	C	G	Ctc/Gtc	76	L	V	0.133342	0.0110735	Likely-benign	N
MI.361	MT-ATP6	P00846	8696	T	C	aTg/aCg	57	M	T	0.0627354	0.00105913	Likely-benign	N
MI.14842	MT-ND2	P03891	5457	A	G	Atc/Gtc	330	I	V	0.0351884	0.000182326	Benign	N
MI.93	MT-ATP6	P00846	8568	C	G	atC/atG	14	I	M	0.0105985	4.98265e-06	Benign	N
MI.19655	MT-ND5	P03915	12535	C	T	Cac/Tac	67	H	Y	0.14578	0.0146963	Likely-benign	N
MI.22313	MT-ND5	P03915	13766	C	A	cCc/cAc	477	P	H	0.119335	0.00779927	Likely-benign	N
MI.14533	MT-ND2	P03891	5312	C	A	atC/atA	281	I	M	0.0181789	2.50046e-05	Benign	N
MI.7448	MT-CO3	P00414	9591	G	C	Gtc/Ctc	129	V	L	0.132893	0.0109558	Likely-benign
MI.4478	MT-CO1	P00395	7120	A	G	gAc/gGc	406	D	G	0.0947588	0.00378752	Likely-benign	N
MI.15044	MT-ND3	P03897	10098	G	A	Gcc/Acc	14	A	T	0.113022	0.00657371	Likely-benign
MI.12416	MT-ND1	P03886	4102	C	A	Cta/Ata	266	L	M	0.32917	0.194681	VUS	N
MI.24126	MT-ND6	P03923	14643	C	A	Ggt/Tgt	11	G	C	0.0938079	0.00367039	Likely-benign	N
MI.14461	MT-ND2	P03891	5280	A	G	Aca/Gca	271	T	A	0.0670314	0.00129796	Likely-benign
MI.19223	MT-ND4	P03905	12135	C	T	tCt/tTt	459	S	F	0.0874589	0.0029517	Likely-benign	N
MI.16594	MT-ND4	P03905	10890	A	T	cAa/cTa	44	Q	L	0.282166	0.121284	VUS
MI.244	MT-ATP6	P00846	8641	A	C	Aac/Cac	39	N	H	0.161088	0.0202042	Likely-benign
MI.3607	MT-CO1	P00395	6714	A	C	Ata/Cta	271	M	L	0.147495	0.0152534	Likely-benign
MI.8960	MT-CYB	P00156	15040	C	G	atC/atG	98	I	M	0.075946	0.00190675	Likely-benign
MI.21418	MT-ND5	P03915	13349	T	C	aTa/aCa	338	M	T	0.389596	0.315208	VUS
MI.14853	MT-ND2	P03891	5461	C	T	gCc/gTc	331	A	V	0.0494534	0.000511951	Benign	N
MI.1676	MT-ATP8	P03928	8474	C	A	Ccc/Acc	37	P	T	0.107213	0.0055708	Likely-benign
MI.340	MT-ATP6	P00846	8686	T	C	Tca/Cca	54	S	P	0.137614	0.0122375	Likely-benign	N
MI.14780	MT-ND2	P03891	5426	T	G	caT/caG	319	H	Q	0.0575292	0.000812307	Benign	N
MI.1815	MT-ATP8	P03928	8540	T	C	Tgt/Cgt	59	C	R	0.100644	0.00457082	Likely-benign	N
MI.4465	MT-CO1	P00395	7113	A	G	Acc/Gcc	404	T	A	0.0508099	0.000555948	Benign	N
MI.2074	MT-CO1	P00395	5998	C	T	gCt/gTt	32	A	V	0.166997	0.0226705	Likely-benign
MI.1825	MT-ATP8	P03928	8544	C	T	tCg/tTg	60	S	L	0.0884464	0.00305644	Likely-benign
MI.22269	MT-ND5	P03915	13747	A	T	Aac/Tac	471	N	Y	0.116851	0.00729963	Likely-benign	N
MI.5169	MT-CO1	P00395	7441	C	T	tCt/tTt	513	S	F	0.252723	0.0855955	Likely-benign
MI.2352	MT-CO1	P00395	6123	A	C	Ata/Cta	74	M	L	0.150045	0.0161089	Likely-benign
MI.14634	MT-ND2	P03891	5359	T	C	aTc/aCc	297	I	T	0.00879717	2.85845e-06	Benign
MI.14148	MT-ND2	P03891	5127	A	T	Aac/Tac	220	N	Y	0.0515317	0.000580378	Benign
MI.2644	MT-CO1	P00395	6260	G	T	gaG/gaT	119	E	D	0.122472	0.00846397	Likely-benign
MI.5089	MT-CO1	P00395	7404	C	T	Ccc/Tcc	501	P	S	0.231394	0.0645737	Likely-benign
MI.1820	MT-ATP8	P03928	8542	T	G	tgT/tgG	59	C	W	0.0982387	0.00423834	Likely-benign
MI.1261	MT-ATP6	P00846	9118	C	G	Cta/Gta	198	L	V	0.177792	0.027707	Likely-benign
MI.13211	MT-ND2	P03891	4686	G	A	Gct/Act	73	A	T	0.287878	0.129129	VUS
MI.18195	MT-ND4	P03905	11651	G	A	Gta/Ata	298	V	M	0.199672	0.040217	Likely-benign
MI.10029	MT-CYB	P00156	15543	C	T	cCc/cTc	266	P	L	0.201815	0.0416203	Likely-benign	N
MI.1758	MT-ATP8	P03928	8513	C	T	Ccc/Tcc	50	P	S	0.116182	0.00716879	Likely-benign	N
MI.2093	MT-CO1	P00395	6009	C	T	Ctt/Ttt	36	L	F	0.223291	0.0575966	Likely-benign
MI.14765	MT-ND2	P03891	5420	T	G	ttT/ttG	317	F	L	0.0309822	0.000124136	Benign	N
MI.8961	MT-CYB	P00156	15040	C	A	atC/atA	98	I	M	0.075946	0.00190675	Likely-benign	N
MI.22795	MT-ND5	P03915	14000	T	A	cTa/cAa	555	L	Q	0.0692759	0.00143631	Likely-benign	N
MI.13727	MT-ND2	P03891	4929	C	A	Ctc/Atc	154	L	I	0.075943	0.00190653	Likely-benign
MI.2256	MT-CO1	P00395	6082	C	G	gCc/gGc	60	A	G	0.194134	0.0367416	Likely-benign
MI.14774	MT-ND2	P03891	5424	C	T	Cat/Tat	319	H	Y	0.0226724	4.85035e-05	Benign	N
MI.610	MT-ATP6	P00846	8813	C	G	aCc/aGc	96	T	S	0.0598408	0.00091639	Benign
MI.14258	MT-ND2	P03891	5181	A	G	Aca/Gca	238	T	A	0.0503803	0.000541747	Benign	N
MI.5097	MT-CO1	P00395	7408	A	C	tAc/tCc	502	Y	S	0.171313	0.0245998	Likely-benign
MI.9335	MT-CYB	P00156	15221	G	C	Gac/Cac	159	D	H	0.0731248	0.00169658	Likely-benign
MI.14940	MT-ND2	P03891	5504	A	T	atA/atT	345	M	I	0.047257	0.000445831	Benign
MI.4218	MT-CO1	P00395	6999	G	C	Gta/Cta	366	V	L	0.237757	0.0704356	Likely-benign
MI.9329	MT-CYB	P00156	15218	A	C	Aca/Cca	158	T	P	0.0776665	0.00204336	Likely-benign	N
MI.721	MT-ATP6	P00846	8867	T	C	aTt/aCt	114	I	T	0.0710022	0.00154937	Likely-benign	N
MI.14512	MT-ND2	P03891	5302	T	C	aTc/aCc	278	I	T	0.0475914	0.000455498	Benign	N
MI.23011	MT-ND5	P03915	14101	C	T	Ctc/Ttc	589	L	F	0.183492	0.0306579	Likely-benign
MI.14204	MT-ND2	P03891	5154	C	A	Cta/Ata	229	L	M	0.0185902	2.67384e-05	Benign	N
MI.9700	MT-CYB	P00156	15390	C	A	tCc/tAc	215	S	Y	0.0555435	0.0007296	Benign	N
MI.22772	MT-ND5	P03915	13988	T	A	cTc/cAc	551	L	H	0.153671	0.0173825	Likely-benign
MI.1677	MT-ATP8	P03928	8475	C	T	cCc/cTc	37	P	L	0.154918	0.0178362	Likely-benign
MI.14938	MT-ND2	P03891	5503	T	C	aTa/aCa	345	M	T	0.0459448	0.000409239	Benign	N
MI.8686	MT-CYB	P00156	14918	G	A	Gac/Aac	58	D	N	0.153973	0.0174916	Likely-benign
MI.5170	MT-CO1	P00395	7441	C	A	tCt/tAt	513	S	Y	0.190761	0.0347301	Likely-benign
MI.1643	MT-ATP8	P03928	8459	A	G	Aac/Gac	32	N	D	0.056759	0.000779508	Benign	N
MI.14482	MT-ND2	P03891	5290	A	G	aAt/aGt	274	N	S	0.0727061	0.00166681	Likely-benign
MI.14305	MT-ND2	P03891	5205	T	G	Tcc/Gcc	246	S	A	0.045994	0.000410572	Benign	N
MI.7073	MT-CO3	P00414	9414	C	T	Cac/Tac	70	H	Y	0.16032	0.0198981	Likely-benign
MI.17022	MT-ND4	P03905	11093	G	A	Gcc/Acc	112	A	T	0.217522	0.0529534	Likely-benign
MI.6839	MT-CO3	P00414	9303	A	G	Atg/Gtg	33	M	V	0.170018	0.0240093	Likely-benign
MI.6356	MT-CO2	P00403	8133	C	T	aCt/aTt	183	T	I	0.0848043	0.00268248	Likely-benign	N
MI.10926	MT-ND1	P03886	3386	T	C	aTt/aCt	27	I	T	0.11254	0.00648592	Likely-benign	N
MI.13631	MT-ND2	P03891	4884	A	G	Atc/Gtc	139	I	V	0.0506602	0.000550973	Benign	N
MI.8102	MT-CO3	P00414	9891	T	C	Tcc/Ccc	229	S	P	0.0993433	0.00438888	Likely-benign	N
MI.1586	MT-ATP8	P03928	8433	T	G	aTc/aGc	23	I	S	0.149883	0.0160535	Likely-benign	N
MI.7491	MT-CO3	P00414	9612	G	C	Gta/Cta	136	V	L	0.111514	0.00630221	Likely-benign	N
MI.2844	MT-CO1	P00395	6357	C	A	Cta/Ata	152	L	M	0.103393	0.00497255	Likely-benign
MI.20124	MT-ND5	P03915	12748	T	A	Ttc/Atc	138	F	I	0.243431	0.0759534	Likely-benign
MI.3889	MT-CO1	P00395	6843	A	G	Atc/Gtc	314	I	V	0.132708	0.0109075	Likely-benign
MI.5538	MT-CO2	P00403	7751	T	C	Tca/Cca	56	S	P	0.156787	0.0185319	Likely-benign
MI.22327	MT-ND5	P03915	13773	A	T	caA/caT	479	Q	H	0.090526	0.00328537	Likely-benign	N
MI.7699	MT-CO3	P00414	9708	T	A	Tta/Ata	168	L	M	0.0876963	0.00297665	Likely-benign
MI.23053	MT-ND5	P03915	14119	C	T	Ctc/Ttc	595	L	F	0.178881	0.0282545	Likely-benign	N
MI.22493	MT-ND5	P03915	13856	T	A	cTa/cAa	507	L	Q	0.141273	0.0133003	Likely-benign	N
MI.6573	MT-CO2	P00403	8234	A	G	Aaa/Gaa	217	K	E	0.117733	0.00747437	Likely-benign
MI.11879	MT-ND1	P03886	3850	G	T	Gcc/Tcc	182	A	S	0.227239	0.0609282	Likely-benign
MI.9701	MT-CYB	P00156	15390	C	T	tCc/tTc	215	S	F	0.0728661	0.00167815	Likely-benign
MI.2272	MT-CO1	P00395	6090	T	C	Ttt/Ctt	63	F	L	0.157635	0.0188537	Likely-benign
MI.1730	MT-ATP8	P03928	8501	A	T	Aat/Tat	46	N	Y	0.0525437	0.000615844	Benign	N
MI.12081	MT-ND1	P03886	3944	T	C	aTc/aCc	213	I	T	0.162436	0.0207495	Likely-benign	N
MI.394	MT-ATP6	P00846	8710	A	G	Aac/Gac	62	N	D	0.0837904	0.00258431	Likely-benign
MI.22760	MT-ND5	P03915	13982	C	T	cCc/cTc	549	P	L	0.0658058	0.00122641	Likely-benign
MI.6870	MT-CO3	P00414	9315	T	C	Ttc/Ctc	37	F	L	0.056772	0.000780054	Benign
MI.16052	MT-ND4L	P03901	10641	A	T	Att/Ttt	58	I	F	0.170413	0.0241881	Likely-benign
MI.21635	MT-ND5	P03915	13448	C	T	aCc/aTc	371	T	I	0.186576	0.0323429	Likely-benign
MI.7099	MT-CO3	P00414	9426	C	T	Cct/Tct	74	P	S	0.0523553	0.000609132	Benign	N
MI.16705	MT-ND4	P03905	10937	C	T	Ccc/Tcc	60	P	S	0.11743	0.007414	Likely-benign
MI.16485	MT-ND4	P03905	10841	A	G	Acc/Gcc	28	T	A	0.17069	0.0243145	Likely-benign	N
MI.5504	MT-CO2	P00403	7737	C	T	aCt/aTt	51	T	I	0.0452652	0.000391115	Benign
MI.892	MT-ATP6	P00846	8946	A	C	atA/atC	140	M	I	0.0279133	9.065e-05	Benign	N
MI.6874	MT-CO3	P00414	9317	C	A	ttC/ttA	37	F	L	0.0560386	0.000749659	Benign	N
MI.14224	MT-ND2	P03891	5164	G	A	cGc/cAc	232	R	H	0.0455207	0.000397863	Benign
MI.1711	MT-ATP8	P03928	8492	A	G	Aaa/Gaa	43	K	E	0.190755	0.0347271	Likely-benign	N
MI.712	MT-ATP6	P00846	8863	G	C	Gtg/Ctg	113	V	L	0.170992	0.0244526	Likely-benign
MI.14087	MT-ND2	P03891	5097	A	G	Atc/Gtc	210	I	V	0.056195	0.000756072	Benign
MI.23460	MT-ND6	P03923	14322	A	G	Ttt/Ctt	118	F	L	0.1282	0.00977795	Likely-benign	N
MI.5764	MT-CO2	P00403	7856	A	G	Aac/Gac	91	N	D	0.0789063	0.00214587	Likely-benign
MI.5417	MT-CO2	P00403	7692	T	C	tTc/tCc	36	F	S	0.0340774	0.000165479	Benign	N
MI.12977	MT-ND2	P03891	4576	A	G	aAc/aGc	36	N	S	0.231839	0.0649721	Likely-benign
MI.3654	MT-CO1	P00395	6736	T	C	aTa/aCa	278	M	T	0.104437	0.00513145	Likely-benign
MI.4860	MT-CO1	P00395	7297	T	C	gTa/gCa	465	V	A	0.0960466	0.00395027	Likely-benign	N
MI.14298	MT-ND2	P03891	5202	C	T	Cca/Tca	245	P	S	0.0578639	0.00082685	Benign
MI.2936	MT-CO1	P00395	6399	A	G	Aca/Gca	166	T	A	0.188352	0.0333419	Likely-benign
MI.442	MT-ATP6	P00846	8734	C	A	Ctt/Att	70	L	I	0.104696	0.00517127	Likely-benign	N
MI.19455	MT-ND5	P03915	12446	A	C	aAa/aCa	37	K	T	0.236747	0.069482	Likely-benign
MI.10690	MT-CYB	P00156	15857	C	A	Cta/Ata	371	L	M	0.0465074	0.000424668	Benign
MI.10929	MT-ND1	P03886	3387	T	G	atT/atG	27	I	M	0.195417	0.0375277	Likely-benign
MI.477	MT-ATP6	P00846	8752	A	C	Atc/Ctc	76	I	L	0.0692604	0.00143532	Likely-benign
MI.19711	MT-ND5	P03915	12562	C	T	Ctc/Ttc	76	L	F	0.145112	0.0144831	Likely-benign	N
MI.15013	MT-ND3	P03897	10083	A	T	Atc/Ttc	9	I	F	0.212027	0.0487748	Likely-benign
MI.3077	MT-CO1	P00395	6465	G	C	Gtc/Ctc	188	V	L	0.138918	0.012609	Likely-benign	N
MI.6382	MT-CO2	P00403	8145	C	T	aCa/aTa	187	T	M	0.0689863	0.00141792	Likely-benign	N
MI.698	MT-ATP6	P00846	8855	C	T	gCg/gTg	110	A	V	0.0966473	0.00402781	Likely-benign	N
MI.21922	MT-ND5	P03915	13582	A	G	Acc/Gcc	416	T	A	0.164043	0.0214128	Likely-benign
MI.1386	MT-ATP6	P00846	9178	G	A	Gta/Ata	218	V	M	0.0461512	0.000414853	Benign	N
MI.20285	MT-ND5	P03915	12823	G	A	Gat/Aat	163	D	N	0.250464	0.0831816	Likely-benign
MI.19819	MT-ND5	P03915	12610	G	C	Gta/Cta	92	V	L	0.284736	0.124776	VUS
MI.14025	MT-ND2	P03891	5070	A	G	Acc/Gcc	201	T	A	0.0282933	9.4418e-05	Benign	N
MI.1304	MT-ATP6	P00846	9138	C	A	atC/atA	204	I	M	0.0533748	0.000646052	Benign	N
MI.2164	MT-CO1	P00395	6042	C	T	Ctt/Ttt	47	L	F	0.105509	0.005298	Likely-benign	N
MI.4370	MT-CO1	P00395	7070	C	G	atC/atG	389	I	M	0.145817	0.014708	Likely-benign
MI.6719	MT-CO3	P00414	9240	A	G	Aaa/Gaa	12	K	E	0.158906	0.019343	Likely-benign
MI.9416	MT-CYB	P00156	15260	A	C	Agt/Cgt	172	S	R	0.0871846	0.00292306	Likely-benign
MI.2030	MT-CO1	P00395	5974	C	T	gCa/gTa	24	A	V	0.125734	0.00919605	Likely-benign
MI.2071	MT-CO1	P00395	5997	G	A	Gct/Act	32	A	T	0.0828847	0.00249872	Likely-benign
MI.7616	MT-CO3	P00414	9671	C	A	aaC/aaA	155	N	K	0.0931951	0.00359624	Likely-benign
MI.21900	MT-ND5	P03915	13573	C	A	Ctc/Atc	413	L	I	0.0824855	0.00246163	Likely-benign	N
MI.19483	MT-ND5	P03915	12458	C	A	gCa/gAa	41	A	E	0.234605	0.067489	Likely-benign
MI.11346	MT-ND1	P03886	3589	C	G	Ctg/Gtg	95	L	V	0.280136	0.118567	VUS
MI.11172	MT-ND1	P03886	3505	A	G	Acc/Gcc	67	T	A	0.0427098	0.000327839	Benign	N
MI.14120	MT-ND2	P03891	5112	G	A	Gca/Aca	215	A	T	0.0206436	3.66076e-05	Benign	N
MI.13746	MT-ND2	P03891	4938	C	A	Ctc/Atc	157	L	I	0.0627838	0.00106164	Likely-benign
MI.7700	MT-CO3	P00414	9709	T	C	tTa/tCa	168	L	S	0.204123	0.0431691	Likely-benign
MI.1166	MT-ATP6	P00846	9076	A	T	Att/Ttt	184	I	F	0.311161	0.164211	VUS
MI.134	MT-ATP6	P00846	8588	T	G	gTa/gGa	21	V	G	0.0989173	0.00433039	Likely-benign
MI.22408	MT-ND5	P03915	13814	T	C	gTc/gCc	493	V	A	0.12739	0.00958402	Likely-benign
MI.5017	MT-CO1	P00395	7369	C	G	tCc/tGc	489	S	C	0.153023	0.0171498	Likely-benign	N
MI.16463	MT-ND4	P03905	10832	A	G	Atc/Gtc	25	I	V	0.070153	0.00149302	Likely-benign
MI.11174	MT-ND1	P03886	3506	C	A	aCc/aAc	67	T	N	0.180604	0.0291367	Likely-benign
MI.7768	MT-CO3	P00414	9742	C	T	tCa/tTa	179	S	L	0.0691183	0.00142628	Likely-benign	N
MI.9412	MT-CYB	P00156	15258	A	G	gAc/gGc	171	D	G	0.215179	0.0511431	Likely-benign	N
MI.363	MT-ATP6	P00846	8697	G	C	atG/atC	57	M	I	0.0525616	0.000616483	Benign
MI.20903	MT-ND5	P03915	13114	C	A	Ctc/Atc	260	L	I	0.241085	0.0736382	Likely-benign
MI.1654	MT-ATP8	P03928	8463	A	T	tAc/tTc	33	Y	F	0.0747683	0.00181697	Likely-benign
MI.11782	MT-ND1	P03886	3803	T	C	aTc/aCc	166	I	T	0.0488095	0.000491921	Benign	N
MI.2722	MT-CO1	P00395	6300	G	A	Gca/Aca	133	A	T	0.170649	0.0242958	Likely-benign
MI.10210	MT-CYB	P00156	15631	A	C	ttA/ttC	295	L	F	0.042922	0.000332806	Benign	N
MI.2066	MT-CO1	P00395	5994	A	G	Aca/Gca	31	T	A	0.0193194	3.0007e-05	Benign	N
MI.2692	MT-CO1	P00395	6285	G	C	Gtc/Ctc	128	V	L	0.0642783	0.00114109	Likely-benign
MI.6799	MT-CO3	P00414	9282	C	A	Cta/Ata	26	L	M	0.117417	0.00741145	Likely-benign
MI.23721	MT-ND6	P03923	14450	A	G	aTt/aCt	75	I	T	0.039005	0.000248987	Benign	N
MI.18949	MT-ND4	P03905	12012	C	T	tCa/tTa	418	S	L	0.0824243	0.00245599	Likely-benign	N
MI.14556	MT-ND2	P03891	5322	A	C	Atc/Ctc	285	I	L	0.0387414	0.000243925	Benign	N
MI.12746	MT-ND1	P03886	4259	C	T	aCc/aTc	318	T	I	0.101431	0.00468347	Likely-benign	N
MI.11844	MT-ND1	P03886	3832	C	A	Ctg/Atg	176	L	M	0.156091	0.0182705	Likely-benign	N
MI.149	MT-ATP6	P00846	8596	A	T	Att/Ttt	24	I	F	0.145586	0.014634	Likely-benign
MI.6973	MT-CO3	P00414	9366	A	T	Ata/Tta	54	M	L	0.114667	0.00687894	Likely-benign
MI.12605	MT-ND1	P03886	4192	C	A	Ctc/Atc	296	L	I	0.173542	0.0256396	Likely-benign
MI.998	MT-ATP6	P00846	8995	G	T	Gcc/Tcc	157	A	S	0.0984783	0.00427068	Likely-benign
MI.16402	MT-ND4	P03905	10803	C	T	aCa/aTa	15	T	M	0.198614	0.0395361	Likely-benign
MI.10924	MT-ND1	P03886	3385	A	T	Att/Ttt	27	I	F	0.25782	0.0912104	Likely-benign
MI.23180	MT-ND6	P03923	14187	C	T	Ggt/Agt	163	G	S	0.139064	0.0126511	Likely-benign	N
MI.1395	MT-ATP6	P00846	9182	G	C	aGc/aCc	219	S	T	0.0502258	0.0005367	Benign	N
MI.12411	MT-ND1	P03886	4099	C	T	Ctt/Ttt	265	L	F	0.0810024	0.00232716	Likely-benign	N
MI.6808	MT-CO3	P00414	9287	G	C	atG/atC	27	M	I	0.0514073	0.000576115	Benign	N
MI.8933	MT-CYB	P00156	15029	T	C	Ttc/Ctc	95	F	L	0.130107	0.0102452	Likely-benign
MI.10547	MT-CYB	P00156	15789	C	G	aCc/aGc	348	T	S	0.0291705	0.000103515	Benign	N
MI.19226	MT-ND5	P03915	12337	A	G	Ata/Gta	1	M	V	0.128912	0.00995054	Likely-benign	N
MI.534	MT-ATP6	P00846	8776	C	T	Ctc/Ttc	84	L	F	0.130941	0.0104546	Likely-benign	N
MI.10841	MT-ND1	P03886	3346	C	A	Cta/Ata	14	L	M	0.264393	0.0987954	Likely-benign
MI.8365	MT-CYB	P00156	14770	C	A	aaC/aaA	8	N	K	0.0987399	0.0043062	Likely-benign	N
MI.15108	MT-ND3	P03897	10128	C	A	Cta/Ata	24	L	M	0.19104	0.0348939	Likely-benign	N
MI.651	MT-ATP6	P00846	8833	G	A	Gcc/Acc	103	A	T	0.0491412	0.000502172	Benign	N
MI.22485	MT-ND5	P03915	13852	T	C	Tac/Cac	506	Y	H	0.0150543	1.42172e-05	Benign	N
MI.1415	MT-ATP6	P00846	9193	C	A	Cac/Aac	223	H	N	0.0660797	0.00124216	Likely-benign
MI.7743	MT-CO3	P00414	9729	C	T	Ctc/Ttc	175	L	F	0.0361984	0.000198615	Benign	N
MI.14513	MT-ND2	P03891	5303	C	G	atC/atG	278	I	M	0.0146624	1.31389e-05	Benign
MI.6622	MT-CO2	P00403	8255	G	A	Gta/Ata	224	V	M	0.030631	0.000119941	Benign	N
MI.8108	MT-CO3	P00414	9894	A	C	Aaa/Caa	230	K	Q	0.0870232	0.00290629	Likely-benign
MI.10301	MT-CYB	P00156	15671	A	T	Ata/Tta	309	M	L	0.0259601	7.28686e-05	Benign
MI.5790	MT-CO2	P00403	7868	C	A	Ctt/Att	95	L	I	0.020177	3.41808e-05	Benign	N
MI.7639	MT-CO3	P00414	9681	A	G	Ata/Gta	159	M	V	0.098005	0.00420695	Likely-benign
MI.1700	MT-ATP8	P03928	8487	C	T	cCc/cTc	41	P	L	0.138276	0.0124252	Likely-benign	N
MI.155	MT-ATP6	P00846	8598	T	A	atT/atA	24	I	M	0.0384565	0.000238533	Benign
MI.23850	MT-ND6	P03923	14512	T	A	atA/atT	54	M	I	0.117892	0.00750618	Likely-benign
MI.15597	MT-ND3	P03897	10356	C	A	Cta/Ata	100	L	M	0.231329	0.0645157	Likely-benign
MI.5391	MT-CO2	P00403	7681	C	A	ttC/ttA	32	F	L	0.0435157	0.000346981	Benign	N
MI.6350	MT-CO2	P00403	8130	C	T	aCc/aTc	182	T	I	0.109372	0.00592997	Likely-benign	N
MI.2770	MT-CO1	P00395	6324	G	C	Gcc/Ccc	141	A	P	0.115649	0.00706596	Likely-benign
MI.10796	MT-ND1	P03886	3325	C	A	Cta/Ata	7	L	M	0.13324	0.0110467	Likely-benign	N
MI.4034	MT-CO1	P00395	6912	G	C	Gca/Cca	337	A	P	0.0700972	0.00148937	Likely-benign	N
MI.7986	MT-CO3	P00414	9840	T	A	Tca/Aca	212	S	T	0.0630723	0.00107667	Likely-benign	N
MI.6900	MT-CO3	P00414	9328	C	T	aCg/aTg	41	T	M	0.125215	0.00907657	Likely-benign
MI.10300	MT-CYB	P00156	15671	A	C	Ata/Cta	309	M	L	0.0259601	7.28686e-05	Benign
MI.2342	MT-CO1	P00395	6120	A	G	Atc/Gtc	73	I	V	0.0182049	2.5112e-05	Benign	N
MI.23133	MT-ND6	P03923	14166	T	C	Att/Gtt	170	I	V	0.0787662	0.00213412	Likely-benign	N
MI.23590	MT-ND6	P03923	14385	C	T	Gcg/Acg	97	A	T	0.0188852	2.80305e-05	Benign
MI.19718	MT-ND5	P03915	12565	T	A	Tcc/Acc	77	S	T	0.0185621	2.66173e-05	Benign	N
MI.21909	MT-ND5	P03915	13577	T	C	aTc/aCc	414	I	T	0.197462	0.0388038	Likely-benign
MI.13743	MT-ND2	P03891	4936	C	G	aCt/aGt	156	T	S	0.0732755	0.00170739	Likely-benign	N
MI.22161	MT-ND5	P03915	13696	A	G	Att/Gtt	454	I	V	0.0648643	0.00117333	Likely-benign
MI.23492	MT-ND6	P03923	14337	C	T	Gtg/Atg	113	V	M	0.0957898	0.00391744	Likely-benign	N
MI.22339	MT-ND5	P03915	13780	A	T	Atc/Ttc	482	I	F	0.139493	0.0127756	Likely-benign
MI.2809	MT-CO1	P00395	6342	A	G	Atc/Gtc	147	I	V	0.105474	0.00529259	Likely-benign
MI.19763	MT-ND5	P03915	12586	T	C	Tac/Cac	84	Y	H	0.0740321	0.00176234	Likely-benign	N
MI.16452	MT-ND4	P03905	10827	T	C	aTt/aCt	23	I	T	0.247441	0.0800212	Likely-benign
MI.22257	MT-ND5	P03915	13742	C	T	aCt/aTt	469	T	I	0.10343	0.00497816	Likely-benign	N
MI.10684	MT-CYB	P00156	15854	T	A	Tcc/Acc	370	S	T	0.0476827	0.000458165	Benign
MI.6011	MT-CO2	P00403	7971	A	G	gAa/gGa	129	E	G	0.0629572	0.00107065	Likely-benign
MI.8077	MT-CO3	P00414	9880	T	C	tTt/tCt	225	F	S	0.113748	0.00670726	Likely-benign	N
MI.19470	MT-ND5	P03915	12452	T	A	aTt/aAt	39	I	N	0.142276	0.0136024	Likely-benign
MI.16722	MT-ND4	P03905	10946	A	G	Acc/Gcc	63	T	A	0.0564086	0.000764888	Benign
MI.255	MT-ATP6	P00846	8645	A	G	aAc/aGc	40	N	S	0.0531744	0.000638675	Benign	N
MI.9502	MT-CYB	P00156	15298	C	A	atC/atA	184	I	M	0.0438466	0.000355054	Benign	N
MI.11136	MT-ND1	P03886	3487	C	A	Cta/Ata	61	L	M	0.214696	0.0507754	Likely-benign
MI.2623	MT-CO1	P00395	6250	C	T	gCt/gTt	116	A	V	0.063993	0.00112562	Likely-benign	N
MI.23551	MT-ND6	P03923	14367	C	T	Gtg/Atg	103	V	M	0.0960987	0.00395695	Likely-benign
MI.20281	MT-ND5	P03915	12821	C	T	gCa/gTa	162	A	V	0.082987	0.00250829	Likely-benign	N
MI.10648	MT-CYB	P00156	15837	T	C	aTc/aCc	364	I	T	0.0430467	0.000335752	Benign	N
MI.16675	MT-ND4	P03905	10923	C	T	aCc/aTc	55	T	I	0.0208445	3.76865e-05	Benign	N
MI.1745	MT-ATP8	P03928	8507	A	T	Aac/Tac	48	N	Y	0.0627143	0.00105804	Likely-benign	N
MI.10456	MT-CYB	P00156	15746	A	G	Att/Gtt	334	I	V	0.00171658	2.21333e-08	Benign	N
MI.9978	MT-CYB	P00156	15519	T	G	cTa/cGa	258	L	R	0.0500244	0.000530172	Benign
MI.10671	MT-CYB	P00156	15848	A	G	Act/Gct	368	T	A	0.00871535	2.77992e-06	Benign	N
MI.17269	MT-ND4	P03905	11206	C	A	ttC/ttA	149	F	L	0.125709	0.00919022	Likely-benign	N
MI.12292	MT-ND1	P03886	4040	C	T	aCa/aTa	245	T	M	0.250277	0.0829835	Likely-benign
MI.14094	MT-ND2	P03891	5099	C	A	atC/atA	210	I	M	0.069273	0.00143613	Likely-benign
MI.6030	MT-CO2	P00403	7979	G	A	Gac/Aac	132	D	N	0.0277331	8.88992e-05	Benign	N
MI.13677	MT-ND2	P03891	4904	C	A	atC/atA	145	I	M	0.0387517	0.000244121	Benign	N
MI.707	MT-ATP6	P00846	8860	A	T	Aca/Tca	112	T	S	0.123868	0.00877207	Likely-benign
MI.5916	MT-CO2	P00403	7926	G	C	gGc/gCc	114	G	A	0.0331528	0.000152285	Benign
MI.1723	MT-ATP8	P03928	8498	A	G	Aaa/Gaa	45	K	E	0.0720088	0.00161804	Likely-benign	N
MI.22048	MT-ND5	P03915	13646	T	C	tTc/tCc	437	F	S	0.192752	0.0359083	Likely-benign
MI.13332	MT-ND2	P03891	4740	A	G	Aat/Gat	91	N	D	0.128164	0.00976916	Likely-benign
MI.16026	MT-ND4L	P03901	10629	C	A	Ctc/Atc	54	L	I	0.0350185	0.000179677	Benign
MI.4005	MT-CO1	P00395	6898	T	C	aTg/aCg	332	M	T	0.090462	0.00327815	Likely-benign
MI.16639	MT-ND4	P03905	10908	T	C	tTt/tCt	50	F	S	0.0786032	0.00212049	Likely-benign	N
MI.7093	MT-CO3	P00414	9423	C	T	Cca/Tca	73	P	S	0.013327	9.8757e-06	Benign	N
MI.21948	MT-ND5	P03915	13597	G	A	Gcc/Acc	421	A	T	0.0537671	0.000660655	Benign
MI.23954	MT-ND6	P03923	14561	A	G	gTc/gCc	38	V	A	0.0841693	0.0026207	Likely-benign	N
MI.20280	MT-ND5	P03915	12820	G	C	Gca/Cca	162	A	P	0.194648	0.0370549	Likely-benign
MI.16417	MT-ND4	P03905	10811	T	A	Tcc/Acc	18	S	T	0.102567	0.00484937	Likely-benign
MI.11228	MT-ND1	P03886	3532	A	G	Acc/Gcc	76	T	A	0.0408279	0.000285951	Benign
MI.19931	MT-ND5	P03915	12663	C	A	aaC/aaA	109	N	K	0.0276395	8.79987e-05	Benign	N
MI.14458	MT-ND2	P03891	5279	C	A	ttC/ttA	270	F	L	0.0219184	4.38193e-05	Benign	N
MI.8441	MT-CYB	P00156	14803	C	G	atC/atG	19	I	M	0.0989274	0.00433176	Likely-benign
MI.9702	MT-CYB	P00156	15390	C	G	tCc/tGc	215	S	C	0.118722	0.00767387	Likely-benign
MI.16409	MT-ND4	P03905	10808	C	T	Ctt/Ttt	17	L	F	0.116778	0.00728528	Likely-benign
MI.13738	MT-ND2	P03891	4935	A	T	Act/Tct	156	T	S	0.0757629	0.0018926	Likely-benign
MI.6630	MT-CO2	P00403	8259	T	C	tTt/tCt	225	F	S	0.0421496	0.000314963	Benign
MI.15034	MT-ND3	P03897	10092	C	T	Ctc/Ttc	12	L	F	0.095278	0.00385257	Likely-benign
MI.17471	MT-ND4	P03905	11304	C	T	aCt/aTt	182	T	I	0.131284	0.0105414	Likely-benign
MI.6876	MT-CO3	P00414	9318	C	A	Cac/Aac	38	H	N	0.0748265	0.00182133	Likely-benign
MI.7942	MT-CO3	P00414	9822	C	A	Ctt/Att	206	L	I	0.0820098	0.00241794	Likely-benign	N
MI.10711	MT-CYB	P00156	15866	A	G	Aac/Gac	374	N	D	0.0587203	0.000864867	Benign	N
MI.22679	MT-ND5	P03915	13942	A	G	Aca/Gca	536	T	A	0.0305578	0.000119079	Benign	N
MI.22284	MT-ND5	P03915	13753	T	A	Tcc/Acc	473	S	T	0.045462	0.000396305	Benign
MI.15570	MT-ND3	P03897	10344	A	C	Atc/Ctc	96	I	L	0.0245762	6.17999e-05	Benign
MI.11780	MT-ND1	P03886	3802	A	G	Atc/Gtc	166	I	V	0.0460123	0.00041107	Benign	N
MI.20431	MT-ND5	P03915	12886	C	A	Ctc/Atc	184	L	I	0.212155	0.0488695	Likely-benign
MI.20194	MT-ND5	P03915	12781	A	G	Att/Gtt	149	I	V	0.0558255	0.000740978	Benign	N
MI.266	MT-ATP6	P00846	8650	C	G	Cta/Gta	42	L	V	0.0855466	0.00275598	Likely-benign	N
MI.16503	MT-ND4	P03905	10850	A	G	Agc/Ggc	31	S	G	0.11721	0.00737041	Likely-benign
MI.19926	MT-ND5	P03915	12661	A	G	Aac/Gac	109	N	D	0.0142713	1.21183e-05	Benign	N
MI.6137	MT-CO2	P00403	8028	C	T	gCc/gTc	148	A	V	0.06543	0.00120503	Likely-benign
MI.330	MT-ATP6	P00846	8680	C	A	Cta/Ata	52	L	M	0.0149156	1.38291e-05	Benign	N
MI.8042	MT-CO3	P00414	9865	T	C	aTc/aCc	220	I	T	0.134061	0.0112638	Likely-benign	N
MI.19080	MT-ND4	P03905	12071	T	C	Ttc/Ctc	438	F	L	0.0476904	0.000458388	Benign	N
MI.7784	MT-CO3	P00414	9750	T	C	Ttc/Ctc	182	F	L	0.0418435	0.000308074	Benign	N
MI.10452	MT-CYB	P00156	15743	C	A	Ctc/Atc	333	L	I	0.0353647	0.000185102	Benign
MI.16515	MT-ND4	P03905	10856	A	C	Att/Ctt	33	I	L	0.041436	0.000299063	Benign
MI.19006	MT-ND4	P03905	12036	T	C	aTa/aCa	426	M	T	0.0359373	0.000194313	Benign	N
MI.22273	MT-ND5	P03915	13748	A	C	aAc/aCc	471	N	T	0.134034	0.0112566	Likely-benign
MI.5187	MT-CO2	P00403	7592	C	T	Cat/Tat	3	H	Y	0.0241596	5.87046e-05	Benign
MI.17905	MT-ND4	P03905	11512	C	A	aaC/aaA	251	N	K	0.276222	0.113439	VUS
MI.1483	MT-ATP8	P03928	8384	A	G	Acc/Gcc	7	T	A	0.0211418	3.93228e-05	Benign
MI.15509	MT-ND3	P03897	10314	C	G	Cta/Gta	86	L	V	0.0316781	0.000132741	Benign	N
MI.11787	MT-ND1	P03886	3805	A	G	Aca/Gca	167	T	A	0.0857462	0.00277598	Likely-benign
MI.23356	MT-ND6	P03923	14272	C	G	ttG/ttC	134	L	F	0.0640316	0.0011277	Likely-benign	N
MI.12315	MT-ND1	P03886	4051	G	A	Gca/Aca	249	A	T	0.0234427	5.36237e-05	Benign
MI.1204	MT-ATP6	P00846	9092	C	T	aCa/aTa	189	T	M	0.0283966	9.54599e-05	Benign	N
MI.19220	MT-ND4	P03905	12134	T	A	Tct/Act	459	S	T	0.0142606	1.20913e-05	Benign
MI.4152	MT-CO1	P00395	6969	A	G	Att/Gtt	356	I	V	0.0416881	0.000304616	Benign
MI.11212	MT-ND1	P03886	3523	A	T	Acc/Tcc	73	T	S	0.103357	0.00496713	Likely-benign	N
MI.11820	MT-ND1	P03886	3820	C	T	Ctc/Ttc	172	L	F	0.120991	0.00814537	Likely-benign	N
MI.1754	MT-ATP8	P03928	8511	A	C	aAa/aCa	49	K	T	0.0244132	6.05762e-05	Benign
MI.16064	MT-ND4L	P03901	10645	T	G	gTg/gGg	59	V	G	0.127823	0.00968738	Likely-benign
MI.20944	MT-ND5	P03915	13132	C	A	Cta/Ata	266	L	M	0.0695892	0.00145639	Likely-benign
MI.5140	MT-CO1	P00395	7426	C	T	cCc/cTc	508	P	L	0.100942	0.00461324	Likely-benign
MI.10335	MT-CYB	P00156	15687	G	C	aGc/aCc	314	S	T	0.0496839	0.000519252	Benign
MI.21055	MT-ND5	P03915	13185	C	A	atC/atA	283	I	M	0.105861	0.00535355	Likely-benign	N
MI.16092	MT-ND4L	P03901	10658	A	T	atA/atT	63	M	I	0.117122	0.00735304	Likely-benign
MI.190	MT-ATP6	P00846	8616	G	T	ttG/ttT	30	L	F	0.153802	0.0174296	Likely-benign	N
MI.5529	MT-CO2	P00403	7748	A	G	Atc/Gtc	55	I	V	0.0195778	3.12263e-05	Benign	N
MI.8474	MT-CYB	P00156	14819	T	C	Tcc/Ccc	25	S	P	0.0499032	0.000526267	Benign	N
MI.23561	MT-ND6	P03923	14372	C	A	gGa/gTa	101	G	V	0.044252	0.000365118	Benign
MI.22607	MT-ND5	P03915	13909	A	T	Ata/Tta	525	M	L	0.0450589	0.000385724	Benign
MI.3651	MT-CO1	P00395	6735	A	G	Ata/Gta	278	M	V	0.119261	0.00778413	Likely-benign
MI.16411	MT-ND4	P03905	10808	C	A	Ctt/Att	17	L	I	0.0892873	0.00314764	Likely-benign	N
MI.9898	MT-CYB	P00156	15482	T	G	Tca/Gca	246	S	A	0.0179846	2.42125e-05	Benign	N
MI.23592	MT-ND6	P03923	14386	T	G	ttA/ttC	96	L	F	0.0601749	0.000932147	Benign
MI.5451	MT-CO2	P00403	7709	C	A	Ctt/Att	42	L	I	0.0281219	9.27054e-05	Benign
MI.12001	MT-ND1	P03886	3907	G	A	Gcc/Acc	201	A	T	0.057606	0.00081563	Benign	N
MI.15524	MT-ND3	P03897	10321	T	C	gTt/gCt	88	V	A	0.0384042	0.000237552	Benign	N
MI.7530	MT-CO3	P00414	9633	T	G	Tca/Gca	143	S	A	0.153307	0.0172513	Likely-benign
MI.11366	MT-ND1	P03886	3598	C	T	Ctc/Ttc	98	L	F	0.115522	0.00704161	Likely-benign
MI.20605	MT-ND5	P03915	12967	A	C	Acc/Ccc	211	T	P	0.100257	0.0045162	Likely-benign
MI.13721	MT-ND2	P03891	4926	C	A	Ctt/Att	153	L	I	0.0759677	0.00190844	Likely-benign	N
MI.23555	MT-ND6	P03923	14368	C	G	ttG/ttC	102	L	F	0.12607	0.00927374	Likely-benign	N
MI.11183	MT-ND1	P03886	3510	C	A	atC/atA	68	I	M	0.102461	0.00483381	Likely-benign	N
MI.23082	MT-ND5	P03915	14134	C	T	Ctc/Ttc	600	L	F	0.0819657	0.00241391	Likely-benign
MI.6380	MT-CO2	P00403	8144	A	G	Aca/Gca	187	T	A	0.0850141	0.00270312	Likely-benign
MI.19214	MT-ND4	P03905	12131	T	C	Tcc/Ccc	458	S	P	0.0795571	0.00220107	Likely-benign	N
MI.17470	MT-ND4	P03905	11303	A	G	Act/Gct	182	T	A	0.0619476	0.00101887	Likely-benign
MI.4030	MT-CO1	P00395	6910	C	T	gCt/gTt	336	A	V	0.0955611	0.00388835	Likely-benign	N
MI.5193	MT-CO2	P00403	7595	G	A	Gca/Aca	4	A	T	0.0264906	7.74417e-05	Benign	N
MI.21352	MT-ND5	P03915	13321	A	G	Atc/Gtc	329	I	V	0.104906	0.00520384	Likely-benign
MI.6883	MT-CO3	P00414	9320	C	G	caC/caG	38	H	Q	0.160038	0.0197866	Likely-benign
MI.13963	MT-ND2	P03891	5041	T	C	aTa/aCa	191	M	T	0.0198383	3.24892e-05	Benign	N
MI.19053	MT-ND4	P03905	12059	A	C	Aac/Cac	434	N	H	0.0423552	0.000319649	Benign	N
MI.16859	MT-ND4	P03905	11013	C	T	tCc/tTc	85	S	F	0.146712	0.0149972	Likely-benign	N
MI.22004	MT-ND5	P03915	13624	A	G	Acc/Gcc	430	T	A	0.00245802	6.43173e-08	Benign	N
MI.22606	MT-ND5	P03915	13909	A	C	Ata/Cta	525	M	L	0.0450589	0.000385724	Benign	N
MI.16270	MT-ND4L	P03901	10744	A	G	aAc/aGc	92	N	S	0.106805	0.0055046	Likely-benign	N
MI.670	MT-ATP6	P00846	8842	A	T	Atc/Ttc	106	I	F	0.0464514	0.000423115	Benign	N
MI.23589	MT-ND6	P03923	14385	C	A	Gcg/Tcg	97	A	S	0.113453	0.00665281	Likely-benign
MI.10522	MT-CYB	P00156	15777	G	A	aGc/aAc	344	S	N	0.0148913	1.37619e-05	Benign	N
MI.16440	MT-ND4	P03905	10822	C	A	caC/caA	21	H	Q	0.0331019	0.000151579	Benign	N
MI.15856	MT-ND4L	P03901	10548	A	C	Ata/Cta	27	M	L	0.0625197	0.001048	Likely-benign	N
MI.23957	MT-ND6	P03923	14562	C	G	Gtc/Ctc	38	V	L	0.0648749	0.00117391	Likely-benign	N
MI.16425	MT-ND4	P03905	10816	A	T	aaA/aaT	19	K	N	0.0604622	0.000945845	Benign	N
MI.23354	MT-ND6	P03923	14271	T	C	Att/Gtt	135	I	V	0.0331528	0.000152285	Benign	N
MI.9540	MT-CYB	P00156	15314	G	T	Gca/Tca	190	A	S	0.0485507	0.000484022	Benign
MI.19968	MT-ND5	P03915	12679	A	G	Aat/Gat	115	N	D	0.104041	0.00507078	Likely-benign
MI.11858	MT-ND1	P03886	3839	C	T	tCa/tTa	178	S	L	0.110247	0.00608011	Likely-benign
MI.1151	MT-ATP6	P00846	9068	T	C	aTa/aCa	181	M	T	0.0689784	0.00141742	Likely-benign	N
MI.13193	MT-ND2	P03891	4677	C	T	Ctt/Ttt	70	L	F	0.133614	0.0111452	Likely-benign	N
MI.12254	MT-ND1	P03886	4021	A	T	Act/Tct	239	T	S	0.0809304	0.00232077	Likely-benign
MI.5094	MT-CO1	P00395	7407	T	C	Tac/Cac	502	Y	H	0.0539687	0.000668244	Benign	N
MI.9818	MT-CYB	P00156	15443	C	G	Ctt/Gtt	233	L	V	0.0167386	1.95278e-05	Benign
MI.14167	MT-ND2	P03891	5134	A	G	aAc/aGc	222	N	S	0.0284202	9.56987e-05	Benign	N
MI.12713	MT-ND1	P03886	4244	G	A	aGc/aAc	313	S	N	0.0489596	0.000496543	Benign	N
MI.19972	MT-ND5	P03915	12680	A	G	aAt/aGt	115	N	S	0.088649	0.00307824	Likely-benign
MI.1239	MT-ATP6	P00846	9107	C	T	aCa/aTa	194	T	M	0.0200254	3.34163e-05	Benign	N
MI.2661	MT-CO1	P00395	6268	C	T	gCa/gTa	122	A	V	0.0878438	0.00299223	Likely-benign
MI.16149	MT-ND4L	P03901	10684	C	G	gCg/gGg	72	A	G	0.240497	0.0730657	Likely-benign
MI.6626	MT-CO2	P00403	8258	T	A	Ttt/Att	225	F	I	0.0209307	3.8156e-05	Benign	N
MI.18849	MT-ND4	P03905	11963	G	C	Gtc/Ctc	402	V	L	0.050334	0.00054023	Benign	N
MI.21016	MT-ND5	P03915	13166	C	T	aCa/aTa	277	T	M	0.0795122	0.00219724	Likely-benign
MI.13367	MT-ND2	P03891	4758	A	G	Ata/Gta	97	M	V	0.0808589	0.00231443	Likely-benign
MI.8677	MT-CYB	P00156	14913	C	T	tCa/tTa	56	S	L	0.0871008	0.00291434	Likely-benign
MI.19170	MT-ND4	P03905	12113	G	A	Gac/Aac	452	D	N	0.0290202	0.000101917	Benign	N
MI.15811	MT-ND4L	P03901	10526	A	T	atA/atT	19	M	I	0.0507489	0.000553918	Benign
MI.10685	MT-CYB	P00156	15854	T	G	Tcc/Gcc	370	S	A	0.0404097	0.000277163	Benign	N
MI.1126	MT-ATP6	P00846	9055	G	T	Gcc/Tcc	177	A	S	0.140639	0.0131117	Likely-benign
MI.12205	MT-ND1	P03886	4000	A	C	Att/Ctt	232	I	L	0.0524822	0.000613646	Benign	N
MI.22544	MT-ND5	P03915	13880	C	T	tCc/tTc	515	S	F	0.0515898	0.000582374	Benign
MI.2955	MT-CO1	P00395	6408	A	G	Atc/Gtc	169	I	V	0.0400305	0.000269356	Benign	N
MI.5534	MT-CO2	P00403	7749	T	C	aTc/aCc	55	I	T	0.0477177	0.000459187	Benign
MI.15576	MT-ND3	P03897	10346	C	G	atC/atG	96	I	M	0.0963663	0.00399141	Likely-benign	N
MI.22341	MT-ND5	P03915	13780	A	C	Atc/Ctc	482	I	L	0.0121745	7.53713e-06	Benign
MI.4381	MT-CO1	P00395	7075	G	C	gGa/gCa	391	G	A	0.0344515	0.000171028	Benign	N
MI.20118	MT-ND5	P03915	12745	C	A	Cta/Ata	137	L	M	0.130985	0.0104657	Likely-benign
MI.15005	MT-ND3	P03897	10080	A	G	Ata/Gta	8	M	V	0.0118363	6.929e-06	Benign	N
MI.1670	MT-ATP8	P03928	8471	C	G	Cct/Gct	36	P	A	0.23578	0.0685777	Likely-benign
MI.22898	MT-ND5	P03915	14050	T	A	Tcc/Acc	572	S	T	0.0226992	4.86758e-05	Benign
MI.23188	MT-ND6	P03923	14190	C	T	Gtt/Att	162	V	I	0.0574032	0.000806877	Benign
MI.6370	MT-CO2	P00403	8139	C	T	aCc/aTc	185	T	I	0.0231072	5.13514e-05	Benign
MI.11247	MT-ND1	P03886	3541	C	T	Ctc/Ttc	79	L	F	0.131442	0.0105816	Likely-benign	N
MI.19387	MT-ND5	P03915	12413	C	T	cCt/cTt	26	P	L	0.0522563	0.000605624	Benign
MI.12874	MT-ND2	P03891	4527	A	G	Aca/Gca	20	T	A	0.124914	0.00900802	Likely-benign
MI.8107	MT-CO3	P00414	9894	A	G	Aaa/Gaa	230	K	E	0.0748127	0.0018203	Likely-benign	N
MI.10822	MT-ND1	P03886	3337	G	T	Gta/Tta	11	V	L	0.0512391	0.000570387	Benign	N
MI.19631	MT-ND5	P03915	12524	T	C	aTc/aCc	63	I	T	0.0560178	0.000748806	Benign
MI.10544	MT-CYB	P00156	15788	A	G	Acc/Gcc	348	T	A	0.0025448	7.13027e-08	Benign	N
MI.16478	MT-ND4	P03905	10838	A	G	Aca/Gca	27	T	A	0.107322	0.00558847	Likely-benign
MI.1615	MT-ATP8	P03928	8447	A	G	Ata/Gta	28	M	V	0.00378027	2.31232e-07	Benign	N
MI.15819	MT-ND4L	P03901	10530	G	C	Gta/Cta	21	V	L	0.0466106	0.000427539	Benign	N
MI.7852	MT-CO3	P00414	9780	A	G	Atc/Gtc	192	I	V	0.0045108	3.91087e-07	Benign	N
MI.2202	MT-CO1	P00395	6059	C	G	caC/caG	52	H	Q	0.0312936	0.000127939	Benign
MI.12259	MT-ND1	P03886	4024	A	T	Aca/Tca	240	T	S	0.115129	0.00696655	Likely-benign	N
MI.23619	MT-ND6	P03923	14400	C	T	Gtt/Att	92	V	I	0.0101208	4.34195e-06	Benign
MI.15487	MT-ND3	P03897	10303	C	T	aCt/aTt	82	T	I	0.157966	0.0189803	Likely-benign
MI.1704	MT-ATP8	P03928	8489	A	T	Ata/Tta	42	M	L	0.0418292	0.000307754	Benign
MI.12771	MT-ND2	P03891	4479	C	A	Ctg/Atg	4	L	M	0.14473	0.0143624	Likely-benign
MI.19670	MT-ND5	P03915	12541	G	A	Gcc/Acc	69	A	T	0.0212665	4.00226e-05	Benign	N
MI.8696	MT-CYB	P00156	14922	C	T	gCc/gTc	59	A	V	0.0450374	0.000385164	Benign
MI.1692	MT-ATP8	P03928	8483	A	G	Aag/Gag	40	K	E	0.107074	0.00554818	Likely-benign	N
MI.8363	MT-CYB	P00156	14769	A	C	aAc/aCc	8	N	T	0.050961	0.000561005	Benign	N
MI.2156	MT-CO1	P00395	6039	A	G	Aac/Gac	46	N	D	0.0295542	0.000107674	Benign	N
MI.22553	MT-ND5	P03915	13885	C	G	Cta/Gta	517	L	V	0.0270512	8.24791e-05	Benign
MI.4974	MT-CO1	P00395	7348	T	C	gTc/gCc	482	V	A	0.067162	0.00130575	Likely-benign	N
MI.10852	MT-ND1	P03886	3351	C	A	atC/atA	15	I	M	0.172208	0.0250138	Likely-benign	N
MI.22355	MT-ND5	P03915	13786	C	A	Ctc/Atc	484	L	I	0.0357182	0.000190753	Benign	N
MI.182	MT-ATP6	P00846	8611	C	A	Cta/Ata	29	L	M	0.0557871	0.000739424	Benign
MI.22922	MT-ND5	P03915	14061	C	A	atC/atA	575	I	M	0.00831548	2.41671e-06	Benign	N
MI.23642	MT-ND6	P03923	14412	C	T	Gtc/Atc	88	V	I	0.0368088	0.000208921	Benign
MI.9774	MT-CYB	P00156	15423	T	C	aTc/aCc	226	I	T	0.00706588	1.4876e-06	Benign	N
MI.18966	MT-ND4	P03905	12021	A	C	cAc/cCc	421	H	P	0.152105	0.016824	Likely-benign
MI.5411	MT-CO2	P00403	7689	G	C	tGc/tCc	35	C	S	0.0322325	0.000139876	Benign
MI.1694	MT-ATP8	P03928	8484	A	C	aAg/aCg	40	K	T	0.158921	0.019349	Likely-benign	N
MI.10627	MT-CYB	P00156	15827	A	G	Aca/Gca	361	T	A	0.0414707	0.000299823	Benign
MI.22833	MT-ND5	P03915	14020	T	A	Tta/Ata	562	L	M	0.0286568	9.81192e-05	Benign	N
MI.6033	MT-CO2	P00403	7980	A	C	gAc/gCc	132	D	A	0.105235	0.00525512	Likely-benign	N
MI.16642	MT-ND4	P03905	10909	T	A	ttT/ttA	50	F	L	0.0315765	0.00013146	Benign
MI.16885	MT-ND4	P03905	11027	T	C	Tca/Cca	90	S	P	0.0919811	0.00345243	Likely-benign
MI.7095	MT-CO3	P00414	9424	C	T	cCa/cTa	73	P	L	0.0469191	0.000436205	Benign	N
MI.23522	MT-ND6	P03923	14351	T	C	gAg/gGg	108	E	G	0.0776565	0.00204254	Likely-benign
MI.13711	MT-ND2	P03891	4921	T	C	gTa/gCa	151	V	A	0.0675584	0.00132958	Likely-benign
MI.856	MT-ATP6	P00846	8929	A	G	Aca/Gca	135	T	A	0.0451558	0.00038825	Benign	N
MI.17481	MT-ND4	P03905	11309	C	A	Caa/Aaa	184	Q	K	0.0499396	0.000527439	Benign	N
MI.1705	MT-ATP8	P03928	8489	A	C	Ata/Cta	42	M	L	0.0418292	0.000307754	Benign
MI.10299	MT-CYB	P00156	15671	A	G	Ata/Gta	309	M	V	0.00279983	9.47077e-08	Benign	N
MI.18544	MT-ND4	P03905	11813	C	T	Ctc/Ttc	352	L	F	0.0766042	0.00195824	Likely-benign
MI.4940	MT-CO1	P00395	7331	C	A	ttC/ttA	476	F	L	0.0980172	0.00420858	Likely-benign
MI.10265	MT-CYB	P00156	15656	A	G	Atc/Gtc	304	I	V	0.0366145	0.000205602	Benign
MI.9817	MT-CYB	P00156	15443	C	T	Ctt/Ttt	233	L	F	0.0105576	4.92543e-06	Benign	N
MI.9418	MT-CYB	P00156	15260	A	G	Agt/Ggt	172	S	G	0.00836823	2.4627e-06	Benign	N
MI.9729	MT-CYB	P00156	15402	C	G	aCc/aGc	219	T	S	0.00979867	3.94256e-06	Benign	N
MI.11339	MT-ND1	P03886	3586	C	T	Ccc/Tcc	94	P	S	0.0486323	0.000486505	Benign	N
MI.2648	MT-CO1	P00395	6261	G	T	Gcc/Tcc	120	A	S	0.0354717	0.0001868	Benign	N
MI.11698	MT-ND1	P03886	3763	A	G	Aca/Gca	153	T	A	0.0612822	0.000985703	Benign	N
MI.22556	MT-ND5	P03915	13886	T	A	cTa/cAa	517	L	Q	0.0367131	0.000207282	Benign
MI.5015	MT-CO1	P00395	7368	T	A	Tcc/Acc	489	S	T	0.0410028	0.000289683	Benign
MI.4905	MT-CO1	P00395	7316	G	C	atG/atC	471	M	I	0.0282449	9.39322e-05	Benign	N
MI.11184	MT-ND1	P03886	3511	A	T	Acc/Tcc	69	T	S	0.038907	0.000247096	Benign	N
MI.5306	MT-CO2	P00403	7647	T	C	aTc/aCc	21	I	T	0.0477879	0.000461247	Benign	N
MI.12546	MT-ND1	P03886	4165	C	T	Cac/Tac	287	H	Y	0.152527	0.0169733	Likely-benign
MI.20448	MT-ND5	P03915	12895	G	A	Gca/Aca	187	A	T	0.13478	0.0114561	Likely-benign	N
MI.4492	MT-CO1	P00395	7126	C	T	aCc/aTc	408	T	I	0.0703607	0.00150667	Likely-benign
MI.11332	MT-ND1	P03886	3583	A	G	Aac/Gac	93	N	D	0.133404	0.0110899	Likely-benign
MI.4857	MT-CO1	P00395	7296	G	A	Gta/Ata	465	V	M	0.0441351	0.000362197	Benign	N
MI.4849	MT-CO1	P00395	7291	C	T	aCa/aTa	463	T	M	0.102195	0.00479463	Likely-benign
MI.10625	MT-CYB	P00156	15825	C	T	aCa/aTa	360	T	M	0.0171689	2.10698e-05	Benign	N
MI.16060	MT-ND4L	P03901	10644	G	A	Gtg/Atg	59	V	M	0.011529	6.40546e-06	Benign	N
MI.23166	MT-ND6	P03923	14180	T	A	tAt/tTt	165	Y	F	0.0539319	0.000666855	Benign
MI.2170	MT-CO1	P00395	6045	C	A	Cta/Ata	48	L	M	0.0547996	0.00070016	Benign	N
MI.8432	MT-CYB	P00156	14800	C	A	ttC/ttA	18	F	L	0.00625937	1.03687e-06	Benign	N
MI.9848	MT-CYB	P00156	15458	T	G	Tcc/Gcc	238	S	A	0.0144406	1.25533e-05	Benign
MI.10676	MT-CYB	P00156	15851	A	C	Atc/Ctc	369	I	L	0.0518594	0.000591705	Benign
MI.150	MT-ATP6	P00846	8596	A	C	Att/Ctt	24	I	L	0.0453187	0.000392523	Benign
MI.198	MT-ATP6	P00846	8619	C	A	atC/atA	31	I	M	0.0507551	0.000554123	Benign	N
MI.9563	MT-CYB	P00156	15326	A	T	Aca/Tca	194	T	S	0.0157203	1.61832e-05	Benign
MI.5921	MT-CO2	P00403	7929	G	A	gGa/gAa	115	G	E	0.0175019	2.23176e-05	Benign	N
MI.16810	MT-ND4	P03905	10991	A	G	Atg/Gtg	78	M	V	0.0923898	0.0035004	Likely-benign
MI.22899	MT-ND5	P03915	14050	T	G	Tcc/Gcc	572	S	A	0.0539081	0.000665957	Benign
MI.10213	MT-CYB	P00156	15632	C	A	Cta/Ata	296	L	M	0.0221145	4.50073e-05	Benign	N
MI.6605	MT-CO2	P00403	8247	T	C	aTa/aCa	221	M	T	0.012194	7.57329e-06	Benign	N
MI.6621	MT-CO2	P00403	8255	G	C	Gta/Cta	224	V	L	0.0265492	7.79581e-05	Benign
MI.9107	MT-CYB	P00156	15111	C	T	gCa/gTa	122	A	V	0.0343649	0.000169732	Benign	N
MI.16439	MT-ND4	P03905	10822	C	G	caC/caG	21	H	Q	0.0332742	0.000153975	Benign	N
MI.22118	MT-ND5	P03915	13675	A	G	Aac/Gac	447	N	D	0.0745321	0.00179931	Likely-benign	N
MI.17771	MT-ND4	P03905	11447	G	C	Gta/Cta	230	V	L	0.264198	0.0985646	Likely-benign
MI.1560	MT-ATP8	P03928	8420	A	G	Aca/Gca	19	T	A	0.0239093	5.6895e-05	Benign	N
MI.6919	MT-CO3	P00414	9338	A	T	atA/atT	44	M	I	0.0620233	0.0010227	Likely-benign	N
MI.6920	MT-CO3	P00414	9338	A	C	atA/atC	44	M	I	0.0620233	0.0010227	Likely-benign
MI.15553	MT-ND3	P03897	10336	T	C	tTa/tCa	93	L	S	0.0546872	0.000695785	Benign	N
MI.12184	MT-ND1	P03886	3991	A	G	Aca/Gca	229	T	A	0.0442312	0.000364598	Benign
MI.13962	MT-ND2	P03891	5040	A	G	Ata/Gta	191	M	V	0.0482512	0.000474992	Benign	N
MI.21992	MT-ND5	P03915	13618	C	A	Ctt/Att	428	L	I	0.0265177	7.76795e-05	Benign
MI.3088	MT-CO1	P00395	6471	A	G	Atc/Gtc	190	I	V	0.018969	2.8405e-05	Benign
MI.14981	MT-ND3	P03897	10069	C	T	gCc/gTc	4	A	V	0.023958	5.7244e-05	Benign	N
MI.21817	MT-ND5	P03915	13532	C	T	gCa/gTa	399	A	V	0.033426	0.000156107	Benign	N
MI.19736	MT-ND5	P03915	12574	T	C	Ttc/Ctc	80	F	L	0.0813252	0.00235599	Likely-benign	N
MI.22307	MT-ND5	P03915	13763	C	A	tCc/tAc	476	S	Y	0.0782776	0.00209345	Likely-benign	N
MI.12316	MT-ND1	P03886	4052	C	T	gCa/gTa	249	A	V	0.0274344	8.60467e-05	Benign	N
MI.22651	MT-ND5	P03915	13930	A	G	Atc/Gtc	532	I	V	0.0160786	1.73123e-05	Benign
MI.130	MT-ATP6	P00846	8587	G	A	Gta/Ata	21	V	M	0.0210796	3.89764e-05	Benign	N
MI.22854	MT-ND5	P03915	14030	C	T	aCa/aTa	565	T	M	0.0381047	0.000231987	Benign	N
MI.6636	MT-CO2	P00403	8261	A	G	Acc/Gcc	226	T	A	0.0184164	2.59961e-05	Benign	N
MI.6676	MT-CO3	P00414	9220	C	T	tCa/tTa	5	S	L	0.0479834	0.000467013	Benign	N
MI.284	MT-ATP6	P00846	8659	A	T	Acc/Tcc	45	T	S	0.0692623	0.00143544	Likely-benign	N
MI.1190	MT-ATP6	P00846	9085	C	T	Ccc/Tcc	187	P	S	0.0629532	0.00107044	Likely-benign
MI.15684	MT-ND3	P03897	10399	C	G	aCc/aGc	114	T	S	0.0222797	4.60238e-05	Benign
MI.8069	MT-CO3	P00414	9877	T	A	aTa/aAa	224	M	K	0.0570734	0.000792786	Benign
MI.22437	MT-ND5	P03915	13828	C	T	Ctt/Ttt	498	L	F	0.021282	4.01103e-05	Benign	N
MI.1537	MT-ATP8	P03928	8409	C	T	cCc/cTc	15	P	L	0.0216377	4.21561e-05	Benign	N
MI.11336	MT-ND1	P03886	3584	A	G	aAc/aGc	93	N	S	0.015584	1.57669e-05	Benign	N
MI.5303	MT-CO2	P00403	7646	A	G	Atc/Gtc	21	I	V	0.00310943	1.29355e-07	Benign	N
MI.9691	MT-CYB	P00156	15386	C	G	Cat/Gat	214	H	D	0.0151119	1.43807e-05	Benign	N
MI.24149	MT-ND6	P03923	14655	G	T	Ctg/Atg	7	L	M	0.153289	0.0172451	Likely-benign
MI.16762	MT-ND4	P03905	10967	A	G	Acc/Gcc	70	T	A	0.02417	5.87802e-05	Benign	N
MI.12364	MT-ND1	P03886	4076	C	T	aCa/aTa	257	T	M	0.0325117	0.000143566	Benign	N
MI.5059	MT-CO1	P00395	7389	T	A	Tat/Aat	496	Y	N	0.0356392	0.00018948	Benign
MI.16599	MT-ND4	P03905	10892	A	T	Atc/Ttc	45	I	F	0.115739	0.00708328	Likely-benign	N
MI.15701	MT-ND4L	P03901	10474	C	T	cCc/cTc	2	P	L	0.129354	0.0100589	Likely-benign
MI.10392	MT-CYB	P00156	15713	T	G	Tca/Gca	323	S	A	0.0113133	6.05428e-06	Benign	N
MI.10597	MT-CYB	P00156	15812	G	C	Gta/Cta	356	V	L	0.0254184	6.83901e-05	Benign
MI.11427	MT-ND1	P03886	3628	A	G	Acc/Gcc	108	T	A	0.0558655	0.000742602	Benign
MI.23097	MT-ND5	P03915	14141	T	G	aTc/aGc	602	I	S	0.0591943	0.000886414	Benign
MI.23604	MT-ND6	P03923	14393	A	G	gTg/gCg	94	V	A	0.0637022	0.00111	Likely-benign	N
MI.10726	MT-CYB	P00156	15872	A	G	Ata/Gta	376	M	V	0.0262526	7.53664e-05	Benign	N
MI.15674	MT-ND3	P03897	10394	C	A	gaC/gaA	112	D	E	0.0297664	0.000110021	Benign
MI.15673	MT-ND3	P03897	10394	C	G	gaC/gaG	112	D	E	0.0297664	0.000110021	Benign
MI.16989	MT-ND4	P03905	11078	A	G	Att/Gtt	107	I	V	0.0127343	8.62048e-06	Benign	N
MI.1197	MT-ATP6	P00846	9089	C	T	tCt/tTt	188	S	F	0.0441393	0.000362301	Benign	N
MI.22310	MT-ND5	P03915	13765	C	G	Ccc/Gcc	477	P	A	0.109017	0.00586988	Likely-benign
MI.9879	MT-CYB	P00156	15473	A	G	Aca/Gca	243	T	A	0.00889369	2.95299e-06	Benign	N
MI.5378	MT-CO2	P00403	7676	A	G	Att/Gtt	31	I	V	0.0115498	6.44e-06	Benign
MI.11968	MT-ND1	P03886	3892	A	T	Acc/Tcc	196	T	S	0.0839436	0.00259898	Likely-benign
MI.12691	MT-ND1	P03886	4234	A	T	Aca/Tca	310	T	S	0.00804286	2.18814e-06	Benign	N
MI.11085	MT-ND1	P03886	3463	A	G	Ata/Gta	53	M	V	0.0280706	9.21972e-05	Benign	N
MI.23566	MT-ND6	P03923	14375	A	G	gTa/gCa	100	V	A	0.0410732	0.000291194	Benign	N
MI.11023	MT-ND1	P03886	3433	T	C	Tac/Cac	43	Y	H	0.0793335	0.002182	Likely-benign	N
MI.19324	MT-ND5	P03915	12385	C	T	Ccc/Tcc	17	P	S	0.00722002	1.58638e-06	Benign	N
MI.18796	MT-ND4	P03905	11936	C	T	Ctc/Ttc	393	L	F	0.11074	0.00616582	Likely-benign
MI.107	MT-ATP6	P00846	8575	C	A	Cta/Ata	17	L	M	0.0505695	0.000547972	Benign
MI.24032	MT-ND6	P03923	14598	T	C	Att/Gtt	26	I	V	0.0498622	0.00052495	Benign	N
MI.9844	MT-CYB	P00156	15455	C	A	Ctc/Atc	237	L	I	0.0176525	2.28976e-05	Benign	N
MI.1656	MT-ATP8	P03928	8465	C	T	Cac/Tac	34	H	Y	0.0119435	7.11806e-06	Benign	N
MI.23047	MT-ND5	P03915	14116	C	T	Cca/Tca	594	P	S	0.0237311	5.56305e-05	Benign	N
MI.5009	MT-CO1	P00395	7365	C	T	Ccc/Tcc	488	P	S	0.0397556	0.000263788	Benign	N
MI.8955	MT-CYB	P00156	15038	A	G	Atc/Gtc	98	I	V	0.0332013	0.000152959	Benign	N
MI.15528	MT-ND3	P03897	10323	A	G	Atg/Gtg	89	M	V	0.0285626	9.71512e-05	Benign
MI.15784	MT-ND4L	P03901	10511	C	A	atC/atA	14	I	M	0.0605169	0.00094847	Benign	N
MI.18108	MT-ND4	P03905	11609	T	G	Tcg/Gcg	284	S	A	0.0655425	0.0012114	Likely-benign
MI.15968	MT-ND4L	P03901	10602	A	T	Act/Tct	45	T	S	0.0248634	6.39971e-05	Benign
MI.15984	MT-ND4L	P03901	10610	A	T	atA/atT	47	M	I	0.0315313	0.000130894	Benign	N
MI.11259	MT-ND1	P03886	3547	A	C	Atc/Ctc	81	I	L	0.0413159	0.000296443	Benign
MI.23625	MT-ND6	P03923	14403	T	C	Agt/Ggt	91	S	G	0.0974287	0.00413026	Likely-benign
MI.15537	MT-ND3	P03897	10327	C	T	tCa/tTa	90	S	L	0.016627	1.91406e-05	Benign	N
MI.15008	MT-ND3	P03897	10081	T	C	aTa/aCa	8	M	T	0.0362714	0.000199829	Benign	N
MI.22546	MT-ND5	P03915	13882	C	G	Cca/Gca	516	P	A	0.0994537	0.00440413	Likely-benign
MI.1163	MT-ATP6	P00846	9074	C	T	aCc/aTc	183	T	I	0.0667979	0.00128411	Likely-benign
MI.2759	MT-CO1	P00395	6318	C	T	Cct/Tct	139	P	S	0.0616711	0.001005	Likely-benign	N
MI.23058	MT-ND5	P03915	14122	A	C	Atc/Ctc	596	I	L	0.00944255	3.53036e-06	Benign	N
MI.1681	MT-ATP8	P03928	8477	T	G	Tca/Gca	38	S	A	0.1011	0.00463594	Likely-benign	N
MI.9766	MT-CYB	P00156	15419	A	T	Aca/Tca	225	T	S	0.0125582	8.26915e-06	Benign
MI.15078	MT-ND3	P03897	10114	T	C	aTt/aCt	19	I	T	0.0442267	0.000364486	Benign	N
MI.232	MT-ATP6	P00846	8635	C	A	Ctc/Atc	37	L	I	0.0422891	0.000318137	Benign	N
MI.23633	MT-ND6	P03923	14407	C	G	ttG/ttC	89	L	F	0.0793804	0.00218599	Likely-benign
MI.16953	MT-ND4	P03905	11060	T	A	Tcc/Acc	101	S	T	0.0653556	0.00120083	Likely-benign
MI.17535	MT-ND4	P03905	11334	A	G	aAc/aGc	192	N	S	0.208466	0.0461909	Likely-benign
MI.16676	MT-ND4	P03905	10925	T	C	Ttt/Ctt	56	F	L	0.137397	0.0121762	Likely-benign
MI.6173	MT-CO2	P00403	8045	A	G	Att/Gtt	154	I	V	0.0115874	6.50279e-06	Benign
MI.1695	MT-ATP8	P03928	8485	G	C	aaG/aaC	40	K	N	0.0932096	0.00359798	Likely-benign	N
MI.18933	MT-ND4	P03905	12005	T	C	Tgg/Cgg	416	W	R	0.0383167	0.000235916	Benign
MI.21542	MT-ND5	P03915	13402	A	G	Att/Gtt	356	I	V	0.044213	0.000364143	Benign
MI.13256	MT-ND2	P03891	4704	A	G	Ata/Gta	79	M	V	0.0884168	0.00305326	Likely-benign	N
MI.19790	MT-ND5	P03915	12598	A	G	Ata/Gta	88	M	V	0.0251983	6.66238e-05	Benign
MI.13267	MT-ND2	P03891	4710	T	A	Tcc/Acc	81	S	T	0.0519313	0.00059421	Benign	N
MI.10778	MT-ND1	P03886	3317	C	T	gCc/gTc	4	A	V	0.00901095	3.0706e-06	Benign	N
MI.20973	MT-ND5	P03915	13145	G	C	aGc/aCc	270	S	T	0.072272	0.00163633	Likely-benign	N
MI.15718	MT-ND4L	P03901	10482	T	C	Tac/Cac	5	Y	H	0.0596023	0.000905253	Benign
MI.16057	MT-ND4L	P03901	10642	T	C	aTt/aCt	58	I	T	0.0465971	0.000427162	Benign
MI.8379	MT-CYB	P00156	14777	A	G	Ata/Gta	11	M	V	0.00638044	1.09774e-06	Benign	N
MI.5011	MT-CO1	P00395	7366	C	T	cCc/cTc	488	P	L	0.0340051	0.00016442	Benign	N
MI.19397	MT-ND5	P03915	12418	A	C	Aaa/Caa	28	K	Q	0.0575139	0.000811647	Benign	N
MI.8101	MT-CO3	P00414	9891	T	A	Tcc/Acc	229	S	T	0.026631	7.86832e-05	Benign	N
MI.10725	MT-CYB	P00156	15872	A	T	Ata/Tta	376	M	L	0.0209208	3.81023e-05	Benign	N
MI.5456	MT-CO2	P00403	7712	T	C	Ttc/Ctc	43	F	L	0.0263034	7.58058e-05	Benign
MI.1590	MT-ATP8	P03928	8434	C	G	atC/atG	23	I	M	0.204825	0.0436484	Likely-benign
MI.18740	MT-ND4	P03905	11909	A	G	Acc/Gcc	384	T	A	0.00914117	3.20484e-06	Benign	N
MI.20954	MT-ND5	P03915	13136	C	T	gCa/gTa	267	A	V	0.0160938	1.73613e-05	Benign
MI.16999	MT-ND4	P03905	11081	A	T	Ata/Tta	108	M	L	0.061288	0.000985988	Benign	N
MI.13670	MT-ND2	P03891	4902	A	C	Atc/Ctc	145	I	L	0.0285768	9.72969e-05	Benign	N
MI.19342	MT-ND5	P03915	12393	C	G	atC/atG	19	I	M	0.102325	0.00481377	Likely-benign
MI.8824	MT-CYB	P00156	14981	A	C	Atc/Ctc	79	I	L	0.028379	9.52822e-05	Benign	N
MI.1640	MT-ATP8	P03928	8457	C	T	aCa/aTa	31	T	M	0.0338271	0.000161834	Benign
MI.22353	MT-ND5	P03915	13786	C	T	Ctc/Ttc	484	L	F	0.0329987	0.000150158	Benign
MI.18784	MT-ND4	P03905	11930	A	T	Atc/Ttc	391	I	F	0.108134	0.00572204	Likely-benign
MI.17376	MT-ND4	P03905	11258	A	T	Act/Tct	167	T	S	0.0874425	0.00294998	Likely-benign
MI.13338	MT-ND2	P03891	4743	C	A	Caa/Aaa	92	Q	K	0.0459103	0.000408305	Benign	N
MI.5984	MT-CO2	P00403	7958	C	T	Cca/Tca	125	P	S	0.0116695	6.64139e-06	Benign	N
MI.8825	MT-CYB	P00156	14981	A	G	Atc/Gtc	79	I	V	0.0219586	4.40612e-05	Benign
MI.15174	MT-ND3	P03897	10158	T	G	Tcc/Gcc	34	S	A	0.0470811	0.000440802	Benign
MI.19081	MT-ND4	P03905	12072	T	C	tTc/tCc	438	F	S	0.0812246	0.00234698	Likely-benign
MI.19416	MT-ND5	P03915	12427	T	G	Tca/Gca	31	S	A	0.0265817	7.82453e-05	Benign	N
MI.15965	MT-ND4L	P03901	10600	C	G	gCt/gGt	44	A	G	0.0866647	0.00286929	Likely-benign
MI.12631	MT-ND1	P03886	4206	A	C	ttA/ttC	300	L	F	0.161506	0.0203724	Likely-benign
MI.19783	MT-ND5	P03915	12595	A	G	Ata/Gta	87	M	V	0.0140528	1.15719e-05	Benign
MI.18367	MT-ND4	P03905	11732	T	A	Tta/Ata	325	L	M	0.0408085	0.000285539	Benign
MI.15709	MT-ND4L	P03901	10479	A	G	Att/Gtt	4	I	V	0.0179444	2.40505e-05	Benign	N
MI.9678	MT-CYB	P00156	15380	A	C	Acc/Ccc	212	T	P	0.0361546	0.000197888	Benign	N
MI.1748	MT-ATP8	P03928	8508	A	T	aAc/aTc	48	N	I	0.0711142	0.00155691	Likely-benign
MI.17017	MT-ND4	P03905	11090	A	T	Aca/Tca	111	T	S	0.0132952	9.80548e-06	Benign	N
MI.12660	MT-ND1	P03886	4219	G	A	Gtc/Atc	305	V	I	0.01786	2.37134e-05	Benign	N
MI.15154	MT-ND3	P03897	10149	A	T	Ata/Tta	31	M	L	0.0129038	8.96784e-06	Benign	N
MI.20980	MT-ND5	P03915	13148	C	T	cCa/cTa	271	P	L	0.0642567	0.00113992	Likely-benign
MI.8010	MT-CO3	P00414	9852	A	T	Act/Tct	216	T	S	0.033242	0.000153525	Benign	N
MI.11856	MT-ND1	P03886	3838	T	A	Tca/Aca	178	S	T	0.0629787	0.00107177	Likely-benign
MI.17504	MT-ND4	P03905	11321	A	G	Aac/Gac	188	N	D	0.0149687	1.39769e-05	Benign	N
MI.19149	MT-ND4	P03905	12104	C	A	Ctc/Atc	449	L	I	0.0422557	0.000317376	Benign
MI.22240	MT-ND5	P03915	13735	C	T	Ctc/Ttc	467	L	F	0.0642907	0.00114177	Likely-benign
MI.23316	MT-ND6	P03923	14255	A	G	aTt/aCt	140	I	T	0.0444013	0.000368872	Benign
MI.18622	MT-ND4	P03905	11852	G	A	Gct/Act	365	A	T	0.0520487	0.000598318	Benign	N
MI.10327	MT-CYB	P00156	15684	A	G	cAa/cGa	313	Q	R	0.0117537	6.78551e-06	Benign	N
MI.22893	MT-ND5	P03915	14048	T	C	aTc/aCc	571	I	T	0.037357	0.000218479	Benign
MI.144	MT-ATP6	P00846	8594	T	C	aTc/aCc	23	I	T	0.114431	0.00683471	Likely-benign	N
MI.10812	MT-ND1	P03886	3334	A	G	Att/Gtt	10	I	V	0.0672985	0.00131392	Likely-benign	N
MI.9394	MT-CYB	P00156	15249	A	T	tAc/tTc	168	Y	F	0.0218786	4.35812e-05	Benign	N
MI.20470	MT-ND5	P03915	12905	T	G	aTc/aGc	190	I	S	0.108442	0.0057733	Likely-benign
MI.12676	MT-ND1	P03886	4227	A	C	atA/atC	307	M	I	0.0365646	0.000204756	Benign
MI.8419	MT-CYB	P00156	14794	C	A	caC/caA	16	H	Q	0.0200183	3.33811e-05	Benign	N
MI.21310	MT-ND5	P03915	13303	C	T	Cac/Tac	323	H	Y	0.0328102	0.000147583	Benign	N
MI.10834	MT-ND1	P03886	3343	A	G	Att/Gtt	13	I	V	0.0162879	1.79956e-05	Benign	N
MI.12581	MT-ND1	P03886	4181	A	G	aAc/aGc	292	N	S	0.0910778	0.00334805	Likely-benign	N
MI.9772	MT-CYB	P00156	15422	A	G	Atc/Gtc	226	I	V	0.0194432	3.05871e-05	Benign	N
MI.23523	MT-ND6	P03923	14352	C	T	Gag/Aag	108	E	K	0.0818081	0.00239957	Likely-benign
MI.13635	MT-ND2	P03891	4886	C	G	atC/atG	139	I	M	0.0511107	0.000566043	Benign	N
MI.15988	MT-ND4L	P03901	10611	A	G	Acc/Gcc	48	T	A	0.0296054	0.000108236	Benign
MI.4935	MT-CO1	P00395	7329	T	C	Ttc/Ctc	476	F	L	0.1139	0.0067354	Likely-benign
MI.11772	MT-ND1	P03886	3797	C	G	aCc/aGc	164	T	S	0.0299081	0.000111607	Benign
MI.6615	MT-CO2	P00403	8252	C	G	Ccc/Gcc	223	P	A	0.0456484	0.000401266	Benign
MI.9098	MT-CYB	P00156	15107	C	T	Ctt/Ttt	121	L	F	0.0280479	9.19722e-05	Benign
MI.23940	MT-ND6	P03923	14553	C	G	Gtt/Ctt	41	V	L	0.0732034	0.00170221	Likely-benign
MI.5510	MT-CO2	P00403	7740	A	G	aAt/aGt	52	N	S	0.0370802	0.000213616	Benign	N
MI.15980	MT-ND4L	P03901	10608	A	G	Ata/Gta	47	M	V	0.0133609	9.95105e-06	Benign
MI.22562	MT-ND5	P03915	13889	G	C	tGc/tCc	518	C	S	0.0172552	2.13887e-05	Benign
MI.7423	MT-CO3	P00414	9579	A	G	Aat/Gat	125	N	D	0.0853228	0.00273368	Likely-benign
MI.18500	MT-ND4	P03905	11792	T	A	Tct/Act	345	S	T	0.0476038	0.000455862	Benign
MI.21839	MT-ND5	P03915	13543	T	A	Tac/Aac	403	Y	N	0.114342	0.00681794	Likely-benign
MI.18797	MT-ND4	P03905	11936	C	G	Ctc/Gtc	393	L	V	0.0479712	0.000466652	Benign
MI.22932	MT-ND5	P03915	14065	A	G	Acc/Gcc	577	T	A	0.0371679	0.000215149	Benign	N
MI.3997	MT-CO1	P00395	6895	A	G	aAt/aGt	331	N	S	0.0233333	5.28757e-05	Benign	N
MI.23189	MT-ND6	P03923	14191	A	T	ttT/ttA	161	F	L	0.0325908	0.000144623	Benign
MI.24177	MT-ND6	P03923	14668	C	G	atG/atC	2	M	I	0.0307721	0.000121615	Benign
MI.19630	MT-ND5	P03915	12523	A	G	Atc/Gtc	63	I	V	0.0226119	4.81154e-05	Benign	N
MI.376	MT-ATP6	P00846	8702	C	A	aCc/aAc	59	T	N	0.0377492	0.000225495	Benign
MI.20025	MT-ND5	P03915	12704	T	C	aTc/aCc	123	I	T	0.0755621	0.00187716	Likely-benign
MI.23406	MT-ND6	P03923	14298	T	C	Att/Gtt	126	I	V	0.00448173	3.83637e-07	Benign
MI.5019	MT-CO1	P00395	7371	A	G	Ata/Gta	490	M	V	0.0698214	0.0014714	Likely-benign
MI.17550	MT-ND4	P03905	11341	A	T	ttA/ttT	194	L	F	0.105553	0.00530501	Likely-benign
MI.10860	MT-ND1	P03886	3355	A	G	Atg/Gtg	17	M	V	0.0488382	0.000492802	Benign	N
MI.1091	MT-ATP6	P00846	9039	G	C	atG/atC	171	M	I	0.0268111	8.02954e-05	Benign	N
MI.15252	MT-ND3	P03897	10194	C	T	Ccc/Tcc	46	P	S	0.043497	0.000346528	Benign	N
MI.11751	MT-ND1	P03886	3788	A	G	aAc/aGc	161	N	S	0.0299962	0.000112601	Benign	N
MI.21600	MT-ND5	P03915	13430	C	T	aCc/aTc	365	T	I	0.0352131	0.000182713	Benign
MI.9058	MT-CYB	P00156	15089	A	G	Atc/Gtc	115	I	V	0.00847349	2.55619e-06	Benign
MI.22330	MT-ND5	P03915	13774	A	G	Aca/Gca	480	T	A	0.0308381	0.000122404	Benign
MI.757	MT-ATP6	P00846	8882	C	T	tCt/tTt	119	S	F	0.0413969	0.000298208	Benign	N
MI.17944	MT-ND4	P03905	11531	G	T	Gcc/Tcc	258	A	S	0.140242	0.0129945	Likely-benign
MI.17740	MT-ND4	P03905	11432	A	G	Atc/Gtc	225	I	V	0.0649412	0.0011776	Likely-benign	N
MI.6347	MT-CO2	P00403	8129	A	G	Acc/Gcc	182	T	A	0.0500604	0.000531335	Benign	N
MI.19808	MT-ND5	P03915	12605	T	C	aTc/aCc	90	I	T	0.0652644	0.00119569	Likely-benign
MI.7041	MT-CO3	P00414	9399	A	G	Agc/Ggc	65	S	G	0.036258	0.000199606	Benign
MI.13260	MT-ND2	P03891	4706	A	C	atA/atC	79	M	I	0.0925056	0.00351406	Likely-benign
MI.332	MT-ATP6	P00846	8681	T	G	cTa/cGa	52	L	R	0.104138	0.00508553	Likely-benign
MI.213	MT-ATP6	P00846	8626	T	A	Tcc/Acc	34	S	T	0.0417951	0.000306995	Benign
MI.12870	MT-ND2	P03891	4525	T	C	aTc/aCc	19	I	T	0.136941	0.0120486	Likely-benign	N
MI.16588	MT-ND4	P03905	10887	A	G	aAc/aGc	43	N	S	0.0562641	0.000758918	Benign	N
MI.8676	MT-CYB	P00156	14912	T	G	Tca/Gca	56	S	A	0.0161694	1.76067e-05	Benign	N
MI.1585	MT-ATP8	P03928	8432	A	C	Atc/Ctc	23	I	L	0.0313518	0.000128659	Benign	N
MI.22798	MT-ND5	P03915	14002	A	G	Acc/Gcc	556	T	A	0.0540009	0.000669464	Benign
MI.10766	MT-ND1	P03886	3311	C	T	cCc/cTc	2	P	L	0.0143887	1.24188e-05	Benign	N
MI.380	MT-ATP6	P00846	8704	A	C	Ata/Cta	60	M	L	0.0104198	4.73599e-06	Benign	N
MI.1160	MT-ATP6	P00846	9073	A	G	Acc/Gcc	183	T	A	0.0141163	1.17291e-05	Benign	N
MI.1780	MT-ATP8	P03928	8523	C	T	cCa/cTa	53	P	L	0.0328005	0.00014745	Benign
MI.22937	MT-ND5	P03915	14066	C	T	aCc/aTc	577	T	I	0.0534373	0.000648362	Benign	N
MI.22067	MT-ND5	P03915	13654	C	T	Ctt/Ttt	440	L	F	0.0266458	7.88149e-05	Benign	N
MI.2158	MT-CO1	P00395	6040	A	C	aAc/aCc	46	N	T	0.00889697	2.95624e-06	Benign	N
MI.1284	MT-ATP6	P00846	9129	C	A	atC/atA	201	I	M	0.030837	0.00012239	Benign	N
MI.8045	MT-CO3	P00414	9866	C	G	atC/atG	220	I	M	0.042975	0.000334056	Benign	N
MI.16716	MT-ND4	P03905	10943	A	G	Aca/Gca	62	T	A	0.0448134	0.000379374	Benign
MI.9725	MT-CYB	P00156	15401	A	C	Acc/Ccc	219	T	P	0.0181082	2.47144e-05	Benign	N
MI.6877	MT-CO3	P00414	9318	C	T	Cac/Tac	38	H	Y	0.048939	0.000495906	Benign
MI.17107	MT-ND4	P03905	11129	A	T	Acc/Tcc	124	T	S	0.118553	0.00763951	Likely-benign	N
MI.15572	MT-ND3	P03897	10344	A	G	Atc/Gtc	96	I	V	0.00924497	3.31459e-06	Benign	N
MI.15494	MT-ND3	P03897	10306	A	G	aAc/aGc	83	N	S	0.0353291	0.000184539	Benign	N
MI.3259	MT-CO1	P00395	6555	A	T	Acc/Tcc	218	T	S	0.15316	0.0171988	Likely-benign
MI.19119	MT-ND4	P03905	12089	A	C	Att/Ctt	444	I	L	0.0221516	4.52342e-05	Benign	N
MI.23747	MT-ND6	P03923	14463	T	C	Aca/Gca	71	T	A	0.0348438	0.000176981	Benign
MI.10457	MT-CYB	P00156	15746	A	C	Att/Ctt	334	I	L	0.0161343	1.74925e-05	Benign
MI.21882	MT-ND5	P03915	13564	T	G	Tct/Gct	410	S	A	0.0341227	0.000166143	Benign	N
MI.23655	MT-ND6	P03923	14418	C	T	Gtt/Att	86	V	I	0.0230768	5.11486e-05	Benign
MI.19305	MT-ND5	P03915	12376	T	G	Tcc/Gcc	14	S	A	0.0213734	4.06298e-05	Benign	N
MI.14971	MT-ND3	P03897	10065	T	C	Ttc/Ctc	3	F	L	0.0350169	0.000179653	Benign
MI.6916	MT-CO3	P00414	9336	A	C	Ata/Cta	44	M	L	0.030773	0.000121626	Benign
MI.12279	MT-ND1	P03886	4033	C	A	Cta/Ata	243	L	M	0.0745598	0.00180138	Likely-benign
MI.19439	MT-ND5	P03915	12438	T	G	caT/caG	34	H	Q	0.024884	6.41566e-05	Benign
MI.12672	MT-ND1	P03886	4225	A	C	Ata/Cta	307	M	L	0.0161593	1.75738e-05	Benign
MI.7626	MT-CO3	P00414	9676	A	G	aAc/aGc	157	N	S	0.024688	6.2649e-05	Benign	N
MI.8413	MT-CYB	P00156	14792	C	G	Cac/Gac	16	H	D	0.01721	2.12211e-05	Benign
MI.9838	MT-CYB	P00156	15452	C	T	Ctt/Ttt	236	L	F	0.00992058	4.0907e-06	Benign	N
MI.7672	MT-CO3	P00414	9696	C	T	Ctt/Ttt	164	L	F	0.0426947	0.000327487	Benign	N
MI.12431	MT-ND1	P03886	4109	C	T	tCc/tTc	268	S	F	0.0259609	7.28752e-05	Benign	N
MI.6873	MT-CO3	P00414	9316	T	A	tTc/tAc	37	F	Y	0.0275094	8.6757e-05	Benign	N
MI.11170	MT-ND1	P03886	3505	A	T	Acc/Tcc	67	T	S	0.0278708	9.02348e-05	Benign
MI.16362	MT-ND4	P03905	10784	A	G	Att/Gtt	9	I	V	0.0262422	7.52769e-05	Benign	N
MI.8613	MT-CYB	P00156	14882	A	G	Acc/Gcc	46	T	A	0.0190865	2.89357e-05	Benign	N
MI.12944	MT-ND2	P03891	4560	G	C	Gta/Cta	31	V	L	0.0547056	0.000696499	Benign
MI.22074	MT-ND5	P03915	13658	C	T	aCt/aTt	441	T	I	0.00716961	1.55361e-06	Benign	N
MI.6603	MT-CO2	P00403	8246	A	T	Ata/Tta	221	M	L	0.0366111	0.000205544	Benign
MI.4982	MT-CO1	P00395	7353	A	G	Ata/Gta	484	M	V	0.0142648	1.2102e-05	Benign	N
MI.24169	MT-ND6	P03923	14664	C	T	Gct/Act	4	A	T	0.00270372	8.53686e-08	Benign	N
MI.20269	MT-ND5	P03915	12814	G	T	Gcc/Tcc	160	A	S	0.0270276	8.22625e-05	Benign	N
MI.1240	MT-ATP6	P00846	9109	A	G	Att/Gtt	195	I	V	0.017811	2.35189e-05	Benign	N
MI.23605	MT-ND6	P03923	14394	C	T	Gtg/Atg	94	V	M	0.044484	0.000370965	Benign
MI.10749	MT-CYB	P00156	15884	G	T	Gcc/Tcc	380	A	S	0.0136485	1.0605e-05	Benign	N
MI.22448	MT-ND5	P03915	13834	A	T	Aca/Tca	500	T	S	0.0194899	3.08078e-05	Benign
MI.23220	MT-ND6	P03923	14207	G	C	aCt/aGt	156	T	S	0.0547579	0.000698532	Benign	N
MI.238	MT-ATP6	P00846	8638	A	C	Atc/Ctc	38	I	L	0.0242561	5.94117e-05	Benign
MI.5934	MT-CO2	P00403	7935	T	C	aTc/aCc	117	I	T	0.0137004	1.07259e-05	Benign	N
MI.9810	MT-CYB	P00156	15440	T	A	Tta/Ata	232	L	M	0.0310857	0.000125392	Benign
MI.324	MT-ATP6	P00846	8677	A	C	Aaa/Caa	51	K	Q	0.0196855	3.17445e-05	Benign	N
MI.5315	MT-CO2	P00403	7650	C	G	aCc/aGc	22	T	S	0.0238767	5.66622e-05	Benign
MI.177	MT-ATP6	P00846	8608	C	A	Cct/Act	28	P	T	0.0409754	0.000289094	Benign
MI.18727	MT-ND4	P03905	11903	C	A	Cta/Ata	382	L	M	0.0667571	0.00128171	Likely-benign
MI.18718	MT-ND4	P03905	11898	C	T	tCt/tTt	380	S	F	0.0625664	0.0010504	Likely-benign
MI.17344	MT-ND4	P03905	11243	A	G	Atc/Gtc	162	I	V	0.0209081	3.80326e-05	Benign	N
MI.17527	MT-ND4	P03905	11331	C	T	gCc/gTc	191	A	V	0.180985	0.0293342	Likely-benign
MI.20610	MT-ND5	P03915	12968	C	T	aCc/aTc	211	T	I	0.00816024	2.2847e-06	Benign
MI.13550	MT-ND2	P03891	4842	A	T	Aca/Tca	125	T	S	0.0565765	0.000771868	Benign
MI.19355	MT-ND5	P03915	12398	C	T	aCc/aTc	21	T	I	0.00916526	3.23009e-06	Benign	N
MI.23371	MT-ND6	P03923	14280	A	T	Tca/Aca	132	S	T	0.0572632	0.000800873	Benign
MI.21493	MT-ND5	P03915	13382	A	G	aAc/aGc	349	N	S	0.0509714	0.000561352	Benign
MI.22496	MT-ND5	P03915	13858	A	G	Acc/Gcc	508	T	A	0.0581715	0.000840372	Benign	N
MI.19592	MT-ND5	P03915	12508	G	A	Gac/Aac	58	D	N	0.00481135	4.73827e-07	Benign
MI.11540	MT-ND1	P03886	3684	C	A	aaC/aaA	126	N	K	0.0470913	0.000441092	Benign
MI.12884	MT-ND2	P03891	4533	C	A	Cta/Ata	22	L	M	0.0388078	0.000245193	Benign	N
MI.22053	MT-ND5	P03915	13648	C	T	Ccc/Tcc	438	P	S	0.0143192	1.22404e-05	Benign	N
MI.1513	MT-ATP8	P03928	8399	A	G	Ata/Gta	12	M	V	0.00895796	3.01708e-06	Benign
MI.9869	MT-CYB	P00156	15467	A	G	Aca/Gca	241	T	A	0.0183562	2.57427e-05	Benign	N
MI.23932	MT-ND6	P03923	14550	T	C	Att/Gtt	42	I	V	0.0272418	8.42411e-05	Benign	N
MI.8706	MT-CYB	P00156	14927	A	T	Acc/Tcc	61	T	S	0.0264416	7.70107e-05	Benign
MI.2055	MT-CO1	P00395	5988	C	A	Cta/Ata	29	L	M	0.0543514	0.00068282	Benign
MI.9498	MT-CYB	P00156	15296	A	G	Atc/Gtc	184	I	V	0.0164261	1.84564e-05	Benign	N
MI.17877	MT-ND4	P03905	11499	C	T	aCa/aTa	247	T	M	0.0419032	0.00030941	Benign	N
MI.13394	MT-ND2	P03891	4769	A	T	atA/atT	100	M	I	0.0647316	0.00116598	Likely-benign
MI.13323	MT-ND2	P03891	4735	C	T	aCt/aTt	89	T	I	0.0257311	7.09516e-05	Benign	N
MI.20421	MT-ND5	P03915	12883	A	G	Atc/Gtc	183	I	V	0.0116886	6.67394e-06	Benign	N
MI.378	MT-ATP6	P00846	8704	A	G	Ata/Gta	60	M	V	0.00782457	2.01586e-06	Benign	N
MI.22265	MT-ND5	P03915	13745	A	G	aAc/aGc	470	N	S	0.00567876	7.75992e-07	Benign	N
MI.15973	MT-ND4L	P03901	10605	C	T	Ctc/Ttc	46	L	F	0.119192	0.00776983	Likely-benign
MI.22345	MT-ND5	P03915	13782	C	A	atC/atA	482	I	M	0.0190331	2.86934e-05	Benign	N
MI.12390	MT-ND1	P03886	4088	C	T	aCc/aTc	261	T	I	0.0246071	6.2034e-05	Benign	N
MI.22683	MT-ND5	P03915	13945	A	G	Atc/Gtc	537	I	V	0.0122176	7.61706e-06	Benign	N
MI.10644	MT-CYB	P00156	15836	A	G	Atc/Gtc	364	I	V	0	0	Benign	N
MI.9834	MT-CYB	P00156	15451	C	A	ttC/ttA	235	F	L	0.0014772	1.41677e-08	Benign	N
MI.22241	MT-ND5	P03915	13735	C	A	Ctc/Atc	467	L	I	0.0231099	5.13695e-05	Benign
MI.167	MT-ATP6	P00846	8604	T	A	ttT/ttA	26	F	L	0.0244216	6.06391e-05	Benign
MI.17512	MT-ND4	P03905	11324	T	A	Tcc/Acc	189	S	T	0.0224631	4.71707e-05	Benign	N
MI.8594	MT-CYB	P00156	14873	C	A	Ctc/Atc	43	L	I	0.00563193	7.57096e-07	Benign	N
MI.9525	MT-CYB	P00156	15308	A	G	Att/Gtt	188	I	V	0.0100065	4.19725e-06	Benign
MI.16078	MT-ND4L	P03901	10652	T	G	atT/atG	61	I	M	0.117155	0.00735938	Likely-benign
MI.13085	MT-ND2	P03891	4626	A	G	Aca/Gca	53	T	A	0.0773118	0.00201466	Likely-benign	N
MI.9009	MT-CYB	P00156	15066	T	A	tTt/tAt	107	F	Y	0.00499019	5.2818e-07	Benign	N
MI.21807	MT-ND5	P03915	13528	A	T	Acc/Tcc	398	T	S	0.0129798	9.12653e-06	Benign
MI.18298	MT-ND4	P03905	11699	A	G	Att/Gtt	314	I	V	0.0146228	1.30329e-05	Benign	N
MI.15016	MT-ND3	P03897	10084	T	C	aTc/aCc	9	I	T	0.0519239	0.000593952	Benign	N
MI.6400	MT-CO2	P00403	8156	G	C	Gta/Cta	191	V	L	0.0316128	0.000131916	Benign
MI.23422	MT-ND6	P03923	14306	C	T	aGc/aAc	123	S	N	0.0232916	5.2592e-05	Benign	N
MI.20932	MT-ND5	P03915	13126	C	T	Cac/Tac	264	H	Y	0.0116369	6.5862e-06	Benign	N
MI.1202	MT-ATP6	P00846	9091	A	T	Aca/Tca	189	T	S	0.0103354	4.62247e-06	Benign
MI.23926	MT-ND6	P03923	14547	T	C	Att/Gtt	43	I	V	0.0345081	0.000171879	Benign	N
MI.20401	MT-ND5	P03915	12874	A	G	Atc/Gtc	180	I	V	0.0209792	3.84223e-05	Benign
MI.8607	MT-CYB	P00156	14879	A	G	Atc/Gtc	45	I	V	0.0172088	2.12169e-05	Benign	N
MI.779	MT-ATP6	P00846	8893	A	G	Aat/Gat	123	N	D	0.03371	0.000160147	Benign	N
MI.955	MT-ATP6	P00846	8974	C	T	Ctc/Ttc	150	L	F	0.0360878	0.000196785	Benign	N
MI.4908	MT-CO1	P00395	7317	A	G	Att/Gtt	472	I	V	0.0225423	4.76726e-05	Benign	N
MI.22309	MT-ND5	P03915	13765	C	T	Ccc/Tcc	477	P	S	0.0320786	0.00013787	Benign
MI.13392	MT-ND2	P03891	4768	T	C	aTa/aCa	100	M	T	0.0718448	0.00160671	Likely-benign	N
MI.17208	MT-ND4	P03905	11177	C	A	Cca/Aca	140	P	T	0.0607954	0.000961906	Benign
MI.17931	MT-ND4	P03905	11525	C	T	Cac/Tac	256	H	Y	0.039725	0.000263174	Benign
MI.1583	MT-ATP8	P03928	8432	A	G	Atc/Gtc	23	I	V	0.0287351	9.89292e-05	Benign
MI.11725	MT-ND1	P03886	3776	G	A	aGt/aAt	157	S	N	0.0890932	0.00312642	Likely-benign	N
MI.23535	MT-ND6	P03923	14358	C	T	Gtg/Atg	106	V	M	0.0109901	5.55241e-06	Benign	N
MI.4885	MT-CO1	P00395	7308	A	G	Att/Gtt	469	I	V	0.0339699	0.000163906	Benign	N
MI.23438	MT-ND6	P03923	14313	C	T	Gta/Ata	121	V	M	0.00993288	4.10584e-06	Benign
MI.4984	MT-CO1	P00395	7354	T	C	aTa/aCa	484	M	T	0.0398998	0.000266699	Benign	N
MI.19764	MT-ND5	P03915	12587	A	T	tAc/tTc	84	Y	F	0.0520795	0.000599397	Benign
MI.13536	MT-ND2	P03891	4834	C	T	aCc/aTc	122	T	I	0.0354641	0.000186679	Benign
MI.11089	MT-ND1	P03886	3465	A	T	atA/atT	53	M	I	0.0215912	4.18852e-05	Benign	N
MI.1530	MT-ATP8	P03928	8405	A	G	Acc/Gcc	14	T	A	0.0499939	0.000529185	Benign	N
MI.18205	MT-ND4	P03905	11655	C	T	aCa/aTa	299	T	M	0.0485904	0.00048523	Benign
MI.9677	MT-CYB	P00156	15380	A	T	Acc/Tcc	212	T	S	0.005	5.31276e-07	Benign
MI.4761	MT-CO1	P00395	7248	A	G	Aca/Gca	449	T	A	0.0447456	0.000377632	Benign
MI.465	MT-ATP6	P00846	8746	T	G	Tcc/Gcc	74	S	A	0.0893149	0.00315066	Likely-benign
MI.17399	MT-ND4	P03905	11267	A	G	Acc/Gcc	170	T	A	0.0307927	0.000121861	Benign	N
MI.935	MT-ATP6	P00846	8965	A	G	Atc/Gtc	147	I	V	0.019829	3.24435e-05	Benign	N
MI.22055	MT-ND5	P03915	13648	C	A	Ccc/Acc	438	P	T	0.0153702	1.51286e-05	Benign	N
MI.1672	MT-ATP8	P03928	8472	C	A	cCt/cAt	36	P	H	0.171747	0.0247999	Likely-benign	N
MI.9971	MT-CYB	P00156	15516	C	T	aCc/aTc	257	T	I	0.00478644	4.66564e-07	Benign	N
MI.8615	MT-CYB	P00156	14882	A	T	Acc/Tcc	46	T	S	0.0148761	1.37198e-05	Benign
MI.19402	MT-ND5	P03915	12421	A	G	Aaa/Gaa	29	K	E	0.0523274	0.000608143	Benign	N
MI.20324	MT-ND5	P03915	12841	A	G	Att/Gtt	169	I	V	0.0309914	0.000124248	Benign	N
MI.23444	MT-ND6	P03923	14316	T	C	Agt/Ggt	120	S	G	0.030308	0.000116168	Benign	N
MI.727	MT-ATP6	P00846	8869	A	C	Ata/Cta	115	M	L	0.083954	0.00259998	Likely-benign
MI.2721	MT-CO1	P00395	6300	G	T	Gca/Tca	133	A	S	0.0485024	0.000482558	Benign
MI.4976	MT-CO1	P00395	7350	C	A	Cta/Ata	483	L	M	0.0397185	0.000263043	Benign	N
MI.24108	MT-ND6	P03923	14634	T	G	Atg/Ctg	14	M	L	0.0243416	6.00434e-05	Benign
MI.9071	MT-CYB	P00156	15095	A	G	Att/Gtt	117	I	V	0.00550281	7.06594e-07	Benign	N
MI.16538	MT-ND4	P03905	10865	A	C	Atc/Ctc	36	I	L	0.0235262	5.41995e-05	Benign
MI.21779	MT-ND5	P03915	13517	A	T	cAc/cTc	394	H	L	0.0251002	6.58475e-05	Benign
MI.17088	MT-ND4	P03905	11122	C	A	ttC/ttA	121	F	L	0.0620334	0.00102321	Likely-benign	N
MI.22648	MT-ND5	P03915	13928	G	T	aGc/aTc	531	S	I	0.0272298	8.41291e-05	Benign	N
MI.19559	MT-ND5	P03915	12493	A	G	Ata/Gta	53	M	V	0.0274639	8.63262e-05	Benign	N
MI.6255	MT-CO2	P00403	8084	A	G	Aca/Gca	167	T	A	0.0123689	7.90235e-06	Benign	N
MI.17501	MT-ND4	P03905	11318	T	G	Tca/Gca	187	S	A	0.034593	0.00017316	Benign
MI.17885	MT-ND4	P03905	11504	A	G	Att/Gtt	249	I	V	0.0486775	0.000487883	Benign
MI.6632	MT-CO2	P00403	8260	T	A	ttT/ttA	225	F	L	0.0097482	3.88228e-06	Benign	N
MI.6633	MT-CO2	P00403	8260	T	G	ttT/ttG	225	F	L	0.0097482	3.88228e-06	Benign
MI.10394	MT-CYB	P00156	15714	C	T	tCa/tTa	323	S	L	0.00130324	9.76521e-09	Benign	N
MI.10553	MT-CYB	P00156	15792	T	C	aTc/aCc	349	I	T	0.00482554	4.77996e-07	Benign	N
MI.10701	MT-CYB	P00156	15862	T	G	atT/atG	372	I	M	0.0211434	3.93315e-05	Benign
MI.1146	MT-ATP6	P00846	9065	C	T	gCa/gTa	180	A	V	0.0166038	1.90609e-05	Benign	N
MI.11811	MT-ND1	P03886	3817	C	T	Cac/Tac	171	H	Y	0.0294165	0.000106169	Benign	N
MI.1260	MT-ATP6	P00846	9117	T	G	atT/atG	197	I	M	0.0392911	0.000254559	Benign	N
MI.12816	MT-ND2	P03891	4500	T	A	Tct/Act	11	S	T	0.0165616	1.8916e-05	Benign	N
MI.1297	MT-ATP6	P00846	9136	A	G	Atc/Gtc	204	I	V	0.0139	1.11998e-05	Benign	N
MI.13236	MT-ND2	P03891	4697	C	A	ttC/ttA	76	F	L	0.0248559	6.39387e-05	Benign
MI.13254	MT-ND2	P03891	4704	A	C	Ata/Cta	79	M	L	0.0523437	0.000608719	Benign
MI.13263	MT-ND2	P03891	4707	C	A	Ctc/Atc	80	L	I	0.0433775	0.000343645	Benign	N
MI.13319	MT-ND2	P03891	4734	A	T	Act/Tct	89	T	S	0.0287373	9.89522e-05	Benign	N
MI.13376	MT-ND2	P03891	4761	A	G	Atc/Gtc	98	I	V	0.0202794	3.47038e-05	Benign	N
MI.13630	MT-ND2	P03891	4884	A	C	Atc/Ctc	139	I	L	0.034783	0.00017605	Benign	N
MI.15748	MT-ND4L	P03901	10495	T	C	aTa/aCa	9	M	T	0.0158602	1.66181e-05	Benign
MI.162	MT-ATP6	P00846	8602	T	A	Ttt/Att	26	F	I	0.0397613	0.000263903	Benign
MI.16265	MT-ND4L	P03901	10742	T	G	caT/caG	91	H	Q	0.0178236	2.3569e-05	Benign	N
MI.1680	MT-ATP8	P03928	8477	T	A	Tca/Aca	38	S	T	0.0398219	0.000265125	Benign	N
MI.17076	MT-ND4	P03905	11117	A	G	Atc/Gtc	120	I	V	0.0204651	3.56659e-05	Benign	N
MI.17499	MT-ND4	P03905	11318	T	A	Tca/Aca	187	S	T	0.0327127	0.000146262	Benign	N
MI.17509	MT-ND4	P03905	11322	A	G	aAc/aGc	188	N	S	0.0281733	9.3217e-05	Benign	N
MI.17981	MT-ND4	P03905	11547	T	C	gTa/gCa	263	V	A	0.11594	0.00712212	Likely-benign	N
MI.18148	MT-ND4	P03905	11630	A	G	Atc/Gtc	291	I	V	0.00874976	2.81277e-06	Benign	N
MI.19245	MT-ND5	P03915	12346	C	T	Cac/Tac	4	H	Y	0.00158354	1.74171e-08	Benign	N
MI.19337	MT-ND5	P03915	12391	A	G	Atc/Gtc	19	I	V	0.021018	3.86359e-05	Benign
MI.19391	MT-ND5	P03915	12416	A	G	aAc/aGc	27	N	S	0.00800298	2.15596e-06	Benign	N
MI.19412	MT-ND5	P03915	12425	A	C	aAc/aCc	30	N	T	0.0090578	3.11846e-06	Benign	N
MI.19505	MT-ND5	P03915	12469	A	G	Att/Gtt	45	I	V	0.0064593	1.13864e-06	Benign	N
MI.19517	MT-ND5	P03915	12473	T	C	aTc/aCc	46	I	T	0.0208314	3.76155e-05	Benign	N
MI.19556	MT-ND5	P03915	12491	C	T	aCa/aTa	52	T	M	0.0176132	2.27454e-05	Benign	N
MI.20044	MT-ND5	P03915	12712	A	G	Att/Gtt	126	I	V	0.00921173	3.27918e-06	Benign	N
MI.20546	MT-ND5	P03915	12939	A	T	atA/atT	201	M	I	0.0393471	0.00025566	Benign	N
MI.20587	MT-ND5	P03915	12958	C	A	Cca/Aca	208	P	T	0.0272478	8.42972e-05	Benign
MI.20597	MT-ND5	P03915	12962	G	A	aGc/aAc	209	S	N	0.00715532	1.54441e-06	Benign
MI.20599	MT-ND5	P03915	12964	C	A	Ctc/Atc	210	L	I	0.0187834	2.758e-05	Benign	N
MI.21654	MT-ND5	P03915	13457	C	T	aCc/aTc	374	T	I	0.0512365	0.0005703	Benign
MI.21777	MT-ND5	P03915	13516	C	T	Cac/Tac	394	H	Y	0.030494	0.000118331	Benign	N
MI.22311	MT-ND5	P03915	13766	C	T	cCc/cTc	477	P	L	0.0845181	0.00265451	Likely-benign
MI.22424	MT-ND5	P03915	13821	C	A	ttC/ttA	495	F	L	0.00165268	1.97744e-08	Benign	N
MI.23223	MT-ND6	P03923	14208	T	C	Act/Gct	156	T	A	0.00771947	1.93624e-06	Benign	N
MI.23908	MT-ND6	P03923	14540	T	C	aAt/aGt	45	N	S	0.0146129	1.30065e-05	Benign	N
MI.24166	MT-ND6	P03923	14663	G	A	gCt/gTt	4	A	V	0.0345549	0.000172585	Benign
MI.24178	MT-ND6	P03923	14669	A	G	aTg/aCg	2	M	T	0.00500684	5.33441e-07	Benign	N
MI.315	MT-ATP6	P00846	8674	A	G	Atc/Gtc	50	I	V	0.0110491	5.64186e-06	Benign	N
MI.320	MT-ATP6	P00846	8675	T	C	aTc/aCc	50	I	T	0.0350131	0.000179593	Benign	N
MI.3520	MT-CO1	P00395	6672	A	G	Att/Gtt	257	I	V	0.0434068	0.000344351	Benign
MI.372	MT-ATP6	P00846	8701	A	T	Acc/Tcc	59	T	S	0.0163744	1.82831e-05	Benign
MI.384	MT-ATP6	P00846	8706	A	T	atA/atT	60	M	I	0.0198015	3.23085e-05	Benign	N
MI.460	MT-ATP6	P00846	8743	G	A	Gta/Ata	73	V	M	0.00811815	2.24975e-06	Benign	N
MI.4825	MT-CO1	P00395	7280	C	A	ttC/ttA	459	F	L	0.0417301	0.000305549	Benign
MI.4883	MT-CO1	P00395	7308	A	C	Att/Ctt	469	I	L	0.0284558	9.60608e-05	Benign
MI.5023	MT-CO1	P00395	7372	T	C	aTa/aCa	490	M	T	0	0	Benign	N
MI.5029	MT-CO1	P00395	7375	A	G	aAc/aGc	491	N	S	0.0330676	0.000151106	Benign	N
[truncated: 22,191 more rows]
